# Supplementary material for: Beliefs, barriers and hesitancy towards the COVID-19 vaccine among Bangladeshi residents: Findings from a cross-sectional study
Source: PLoS One. 2022 Aug 23;17(8):e0269944. doi: 10.1371/journal.pone.0269944 (PMC9398020; doi:10.1371/journal.pone.0269944)
Supplement: S1 File — (XLSX) [file pone.0269944.s001.xlsx]

## Sheet: S1 File. Data set
SI	Age	Sex	Religion	Marital status	Education	Occupation	Family type	Monthly family income	Residence	Political affiliation	Obeying religious practices	Tobacco use	Chronic illness	Family members suffering from any chronic illness	Any vaccination history after 18 years old	Self-rated health status	Self-rated COVID-19 knowledge level	Infected by COVID-19	Close networks infected by COVID-19	Possibility of COVID-19 infection	Possibility of severity of COVID-19 infection	Social media	Mass media	Internet	Newspaper/magazine	Close network	Health related website	Scientific website	Health care providers	Other sources	Vaccination aginst COVID-19	I am worried about side effects of vaccine.	I generally mistrust the benefits of vaccine.	I believe that the way to overcome the COVID‐19 pandemic is mass vaccination?	I think that the vaccine was not tested for enough time.	I have a prior bad experience with any vaccines and their adverse reactions.	I perceive myself not at elevated risk to acquire Covid‐19.	I think that I am not at a considerable risk of developing. complications if I have been infected with COVID‐19.	I am concerned about commercial profiteering.	Worry about unknown future effects of the vaccine.	Doubt in vaccine safety.	Doubt in vaccine effectiveness.	Vaccines are limited and other people need it more than me.	Insufficient trust in the vaccination source (producer).	Insufficient information regarding the vaccine.	Insufficient information regarding the potential adverse effects.	The impact of the coronavirus is being greatly exaggerated.	Herd immunity will protect me even if I don’t have the vaccine.	Low confidence in health system to handle pandemic.
1	Young adults (18-25 years)	Female	Islam	Single	Higher secondary school or less	Student	Nuclear	>30,000 BDT	Urban	Neutral	Yes	No	No	Yes	No	Good	Moderate	No	Not sure	Medium	High	Yes	Yes	Yes	No	Yes	No	No	No	No	No	Disagree	Agree	Agree	Undecided	Agree	Agree	Disagree	Disagree	Undecided	Undecided	Undecided	Undecided	Agree	Disagree	Disagree	Disagree	Disagree	Disagree
2	Young adults (18-25 years)	Female	Islam	Single	Higher secondary school or less	Student	Nuclear	>30,000 BDT	Urban	Neutral	Yes	No	No	Yes	Yes	Moderate	Good	No	Yes	Medium	High	Yes	Yes	No	Yes	Yes	No	No	Yes	No	No	Agree	Disagree	Disagree	Agree	Agree	Undecided	Disagree	Disagree	Agree	Agree	Agree	Agree	Agree	Undecided	Agree	Undecided	Disagree	Agree
3	Young adults (18-25 years)	Male	Islam	Single	Higher secondary school or less	Student	Nuclear	>20,000 BDT	Rural	Neutral	Yes	No	No	Yes	No	Very poor	Moderate	No	Not sure	Medium	High	Yes	No	No	No	No	No	No	No	No	No	Agree	Undecided	Undecided	Undecided	Undecided	Agree	Agree	Undecided	Agree	Undecided	Undecided	Agree	Undecided	Undecided	Agree	Disagree	Agree	Undecided
4	Young adults (18-25 years)	Male	Islam	Single	Higher secondary school or less	Student	Joint	20,000-30,000 BDT	Rural	Neutral	Yes	No	Yes	Yes	No	Moderate	Good	Not sure	Yes	Medium	High	Yes	Yes	Yes	Yes	Yes	No	Yes	No	Yes	No	Disagree	Undecided	Agree	Disagree	Undecided	Disagree	Disagree	Undecided	Disagree	Disagree	Agree	Agree	Disagree	Disagree	Disagree	Disagree	Disagree	Agree
5	Young adults (18-25 years)	Male	Buddha & Christian	Single	Bachelor's degree	Student	Nuclear	>20,000 BDT	Urban	Neutral	No	No	No	Yes	No	Moderate	Moderate	No	No	Medium	Medium	Yes	Yes	Yes	No	Yes	No	No	No	No	No	Agree	Undecided	Agree	Agree	Disagree	Undecided	Agree	Undecided	Agree	Agree	Agree	Agree	Undecided	Undecided	Undecided	Undecided	Undecided	Agree
6	Young adults (18-25 years)	Male	Islam	Single	Higher secondary school or less	Student	Nuclear	20,000-30,000 BDT	Urban	Neutral	Yes	No	No	No	No	Very good	Good	No	Not sure	Low	Medium	Yes	Yes	Yes	Yes	Yes	No	No	No	No	No	Agree	Disagree	Disagree	Disagree	Undecided	Undecided	Undecided	Agree	Agree	Agree	Agree	Agree	Agree	Agree	Agree	Undecided	Disagree	Disagree
7	Young adults (18-25 years)	Female	Islam	Single	Higher secondary school or less	Student	Joint	>20,000 BDT	Urban	Ruling party	Yes	Yes	No	No	No	Moderate	Very poor	Yes	No	High	High	Yes	No	No	No	No	No	No	No	No	No	Undecided	Agree	Agree	Agree	Agree	Agree	Agree	Agree	Undecided	Undecided	Undecided	Undecided	Undecided	Undecided	Undecided	Undecided	Undecided	Undecided
8	Young adults (18-25 years)	Male	Islam	Single	Bachelor's degree	Student	Nuclear	>20,000 BDT	Rural	Ruling party	Yes	No	No	No	Yes	Very good	Good	No	No	Medium	High	No	Yes	Yes	Yes	No	Yes	No	Yes	No	Yes	Agree	Disagree	Agree	Undecided	Disagree	Disagree	Undecided	Agree	Agree	Agree	Agree	Agree	Disagree	Undecided	Undecided	Undecided	Undecided	Undecided
9	Young adults (18-25 years)	Male	Islam	Single	Higher secondary school or less	Student	Nuclear	20,000-30,000 BDT	Urban	Neutral	Yes	No	No	Yes	No	Very good	Moderate	No	No	Medium	High	No	No	Yes	No	Yes	No	No	No	No	No	Agree	Undecided	Undecided	Agree	Undecided	Agree	Undecided	Agree	Undecided	Undecided	Undecided	Undecided	Agree	Agree	Agree	Undecided	Undecided	Undecided
10	Young adults (18-25 years)	Male	Islam	Single	Higher secondary school or less	Student	Nuclear	20,000-30,000 BDT	Urban	Neutral	Yes	No	No	Yes	No	Moderate	Good	Not sure	Yes	Low	Medium	Yes	Yes	Yes	No	Yes	Yes	No	No	No	No	Disagree	Agree	Undecided	Undecided	Agree	Undecided	Agree	Disagree	Disagree	Disagree	Agree	Agree	Undecided	Agree	Undecided	Agree	Disagree	Undecided
11	Young adults (18-25 years)	Male	Islam	Single	Higher secondary school or less	Student	Nuclear	>20,000 BDT	Urban	Opposing party	No	No	No	Yes	No	Poor	Moderate	Not sure	Yes	Medium	Medium	Yes	Yes	No	Yes	No	Yes	No	No	No	No	Agree	Undecided	Undecided	Undecided	Undecided	Undecided	Undecided	Undecided	Agree	Undecided	Undecided	Agree	Undecided	Undecided	Undecided	Agree	Undecided	Agree
12	Young adults (18-25 years)	Male	Islam	Single	Higher secondary school or less	Student	Joint	>30,000 BDT	Urban	Ruling party	Yes	No	No	Yes	No	Good	Very good	No	Yes	Low	Medium	Yes	Yes	Yes	Yes	Yes	No	No	Yes	No	No	Undecided	Undecided	Undecided	Agree	Agree	Agree	Agree	Undecided	Agree	Agree	Agree	Agree	Undecided	Agree	Agree	Agree	Undecided	Agree
13	Young adults (18-25 years)	Male	Islam	Single	Higher secondary school or less	Student	Nuclear	>30,000 BDT	Rural	Neutral	No	No	No	Yes	No	Moderate	Very good	No	No	Low	Low	Yes	Yes	Yes	No	No	Yes	Yes	No	No	No	Undecided	Undecided	Disagree	Undecided	Undecided	Agree	Agree	Agree	Undecided	Undecided	Undecided	Agree	Undecided	Undecided	Undecided	Undecided	Undecided	Agree
14	Young adults (18-25 years)	Male	Islam	Single	Higher secondary school or less	Student	Nuclear	>20,000 BDT	Urban	Neutral	Yes	No	No	No	No	Very good	Moderate	Not sure	Yes	Medium	Medium	Yes	No	Yes	No	Yes	No	No	No	No	No	Agree	Undecided	Disagree	Disagree	Undecided	Disagree	Disagree	Undecided	Agree	Agree	Agree	Agree	Agree	Agree	Agree	Undecided	Disagree	Agree
15	Young adults (18-25 years)	Male	Islam	Single	Higher secondary school or less	Student	Nuclear	20,000-30,000 BDT	Urban	Neutral	Yes	No	No	No	No	Good	Moderate	Not sure	Not sure	Medium	Medium	No	No	No	Yes	No	No	No	No	No	No	Undecided	Agree	Disagree	Disagree	Agree	Agree	Agree	Agree	Undecided	Agree	Undecided	Undecided	Undecided	Undecided	Disagree	Undecided	Undecided	Undecided
16	Young adults (18-25 years)	Female	Islam	Single	Bachelor's degree	Student	Joint	>20,000 BDT	Rural	Neutral	Yes	No	No	Yes	No	Moderate	Good	No	Yes	Medium	High	Yes	Yes	No	No	No	No	No	No	No	No	Agree	Undecided	Disagree	Disagree	Disagree	Disagree	Undecided	Disagree	Agree	Undecided	Agree	Agree	Disagree	Disagree	Agree	Undecided	Undecided	Disagree
17	Young adults (18-25 years)	Female	Islam	Single	Bachelor's degree	Student	Nuclear	>20,000 BDT	Rural	Neutral	Yes	No	No	No	No	Moderate	Good	No	No	Low	Low	Yes	Yes	Yes	Yes	Yes	Yes	No	No	No	No	Agree	Undecided	Agree	Agree	Undecided	Undecided	Undecided	Agree	Agree	Agree	Agree	Agree	Undecided	Agree	Agree	Undecided	Undecided	Disagree
18	Young adults (18-25 years)	Male	Islam	Single	Bachelor's degree	Student	Nuclear	>30,000 BDT	Urban	Neutral	No	No	No	No	No	Good	Good	No	No	Low	Medium	Yes	Yes	Yes	No	No	No	No	No	No	No	Disagree	Undecided	Agree	Undecided	Disagree	Agree	Disagree	Disagree	Agree	Disagree	Undecided	Undecided	Undecided	Agree	Agree	Undecided	Disagree	Disagree
19	Young adults (18-25 years)	Female	Islam	Single	Bachelor's degree	Student	Nuclear	20,000-30,000 BDT	Rural	Ruling party	Yes	No	No	No	No	Moderate	Moderate	No	No	Low	Low	Yes	Yes	Yes	Yes	Yes	Yes	Yes	Yes	Yes	No	Undecided	Undecided	Undecided	Undecided	Undecided	Undecided	Undecided	Undecided	Undecided	Agree	Undecided	Undecided	Undecided	Undecided	Undecided	Undecided	Undecided	Undecided
20	Young adults (18-25 years)	Female	Islam	Single	Bachelor's degree	Student	Nuclear	20,000-30,000 BDT	Urban	Neutral	Yes	No	No	Yes	No	Moderate	Moderate	No	Yes	High	High	Yes	No	No	No	No	No	No	No	No	No	Undecided	Undecided	Agree	Agree	Undecided	Undecided	Undecided	Undecided	Agree	Agree	Agree	Undecided	Undecided	Undecided	Undecided	Undecided	Undecided	Agree
21	Young adults (18-25 years)	Female	Islam	Single	Bachelor's degree	Student	Nuclear	20,000-30,000 BDT	Urban	Ruling party	Yes	No	Yes	Yes	No	Moderate	Moderate	No	Not sure	High	High	Yes	No	No	No	No	No	No	No	No	No	Undecided	Undecided	Agree	Agree	Undecided	Undecided	Undecided	Agree	Undecided	Agree	Agree	Agree	Undecided	Agree	Agree	Undecided	Agree	Agree
22	Young adults (18-25 years)	Female	Islam	Single	Bachelor's degree	Student	Nuclear	>20,000 BDT	Urban	Neutral	No	No	No	Yes	Yes	Good	Moderate	No	No	Low	Medium	Yes	Yes	Yes	Yes	Yes	No	No	No	No	Yes	Undecided	Undecided	Disagree	Disagree	Disagree	Disagree	Disagree	Disagree	Undecided	Undecided	Undecided	Undecided	Undecided	Undecided	Undecided	Undecided	Undecided	Undecided
23	Young adults (18-25 years)	Male	Islam	Single	Bachelor's degree	Student	Nuclear	>20,000 BDT	Rural	Neutral	No	No	No	No	No	Moderate	Good	No	No	Medium	Medium	No	Yes	Yes	No	No	No	No	No	No	No	Agree	Disagree	Disagree	Disagree	Disagree	Disagree	Disagree	Disagree	Disagree	Disagree	Disagree	Disagree	Disagree	Disagree	Disagree	Disagree	Disagree	Disagree
24	Young adults (18-25 years)	Male	Islam	Single	Bachelor's degree	Student	Nuclear	>20,000 BDT	Rural	Neutral	Yes	No	No	Yes	No	Very good	Good	No	No	Low	Low	Yes	Yes	Yes	No	No	Yes	No	No	No	No	Agree	Undecided	Agree	Agree	Agree	Agree	Agree	Undecided	Agree	Agree	Agree	Agree	Agree	Undecided	Disagree	Undecided	Agree	Agree
25	Young adults (18-25 years)	Female	Islam	Single	Bachelor's degree	Student	Nuclear	>30,000 BDT	Urban	Neutral	Yes	No	No	No	No	Moderate	Very good	No	No	Low	Medium	Yes	Yes	Yes	No	Yes	Yes	No	No	No	No	Disagree	Undecided	Agree	Disagree	Undecided	Undecided	Undecided	Agree	Undecided	Undecided	Undecided	Agree	Agree	Undecided	Agree	Undecided	Undecided	Agree
26	Young adults (18-25 years)	Female	Islam	Single	Higher secondary school or less	Student	Nuclear	>20,000 BDT	Urban	Neutral	Yes	No	No	No	No	Moderate	Moderate	No	Yes	Medium	Medium	No	Yes	Yes	No	No	Yes	No	No	No	No	Agree	Agree	Undecided	Agree	Agree	Agree	Agree	Disagree	Disagree	Agree	Agree	Disagree	Agree	Agree	Agree	Agree	Agree	Agree
27	Young adults (18-25 years)	Male	Islam	Single	Higher secondary school or less	Student	Joint	>20,000 BDT	Urban	Ruling party	Yes	No	No	Yes	No	Moderate	Moderate	No	No	Low	Medium	Yes	No	No	No	No	No	No	No	No	No	Agree	Undecided	Undecided	Agree	Undecided	Undecided	Undecided	Undecided	Agree	Agree	Agree	Agree	Undecided	Agree	Agree	Undecided	Undecided	Agree
28	Young adults (18-25 years)	Female	Islam	Single	Bachelor's degree	Student	Nuclear	>30,000 BDT	Urban	Neutral	Yes	No	No	Yes	No	Good	Moderate	No	Not sure	Low	Medium	Yes	Yes	No	No	Yes	No	No	No	No	No	Undecided	Agree	Disagree	Disagree	Agree	Undecided	Undecided	Disagree	Undecided	Undecided	Undecided	Undecided	Undecided	Agree	Agree	Agree	Agree	Undecided
29	Young adults (18-25 years)	Male	Islam	Separated/Divorced/Widowed	Higher secondary school or less	Student	Nuclear	>30,000 BDT	Rural	Ruling party	No	Yes	No	No	No	Poor	Moderate	No	No	Medium	Medium	Yes	Yes	No	Yes	No	Yes	No	No	No	No	Undecided	Undecided	Undecided	Undecided	Undecided	Undecided	Undecided	Undecided	Undecided	Undecided	Undecided	Undecided	Undecided	Undecided	Undecided	Undecided	Undecided	Undecided
30	Young adults (18-25 years)	Male	Islam	Single	Higher secondary school or less	Student	Nuclear	20,000-30,000 BDT	Rural	Ruling party	Yes	No	No	Yes	No	Moderate	Moderate	Not sure	Not sure	Medium	High	No	No	Yes	No	No	No	No	No	No	No	Agree	Agree	Agree	Agree	Agree	Agree	Agree	Agree	Undecided	Undecided	Undecided	Undecided	Undecided	Undecided	Undecided	Undecided	Undecided	Undecided
31	Young adults (18-25 years)	Male	Hindu	Single	Higher secondary school or less	Student	Joint	20,000-30,000 BDT	Urban	Neutral	Yes	No	No	No	No	Moderate	Good	No	No	Low	High	No	No	No	No	No	No	No	No	Yes	No	Agree	Agree	Undecided	Agree	Disagree	Agree	Agree	Undecided	Agree	Agree	Agree	Agree	Agree	Agree	Agree	Agree	Agree	Agree
32	Young adults (18-25 years)	Male	Islam	Single	Bachelor's degree	Student	Nuclear	>30,000 BDT	Urban	Ruling party	Yes	No	No	No	No	Good	Good	No	Yes	Medium	Medium	Yes	Yes	Yes	Yes	Yes	Yes	Yes	Yes	Yes	No	Agree	Undecided	Agree	Disagree	Undecided	Undecided	Undecided	Undecided	Agree	Agree	Agree	Agree	Disagree	Agree	Agree	Undecided	Undecided	Disagree
33	Young adults (18-25 years)	Male	Islam	Single	Higher secondary school or less	Student	Nuclear	>30,000 BDT	Urban	Neutral	Yes	No	No	Yes	No	Very good	Good	Not sure	Yes	Medium	Low	Yes	Yes	Yes	Yes	Yes	Yes	Yes	Yes	Yes	No	Agree	Undecided	Agree	Disagree	Undecided	Agree	Agree	Agree	Disagree	Agree	Disagree	Disagree	Disagree	Disagree	Agree	Undecided	Agree	Agree
34	Young adults (18-25 years)	Male	Islam	Single	Bachelor's degree	Student	Nuclear	>20,000 BDT	Urban	Neutral	Yes	No	No	No	No	Good	Good	No	Yes	Low	Low	No	Yes	No	No	No	No	No	No	No	No	Agree	Undecided	Agree	Agree	Agree	Undecided	Undecided	Agree	Agree	Agree	Agree	Agree	Agree	Undecided	Agree	Disagree	Agree	Agree
35	Young adults (18-25 years)	Male	Islam	Single	Higher secondary school or less	Student	Joint	>30,000 BDT	Urban	Ruling party	Yes	No	No	No	No	Very good	Good	No	No	Low	High	Yes	Yes	Yes	Yes	Yes	No	No	Yes	Yes	No	Agree	Undecided	Agree	Undecided	Undecided	Agree	Undecided	Agree	Agree	Undecided	Undecided	Agree	Undecided	Undecided	Undecided	Undecided	Undecided	Undecided
36	Young adults (18-25 years)	Male	Islam	Single	Bachelor's degree	Student	Nuclear	20,000-30,000 BDT	Urban	Opposing party	Yes	No	No	Yes	No	Moderate	Moderate	Not sure	Yes	Medium	Medium	Yes	Yes	Yes	No	No	No	No	No	No	No	Agree	Agree	Undecided	Agree	Disagree	Disagree	Disagree	Agree	Agree	Agree	Agree	Disagree	Agree	Disagree	Disagree	Agree	Disagree	Agree
37	Young adults (18-25 years)	Female	Islam	Single	Bachelor's degree	Student	Nuclear	>30,000 BDT	Urban	Neutral	Yes	No	No	Yes	No	Good	Good	Not sure	Not sure	Low	Low	Yes	Yes	Yes	Yes	No	Yes	Yes	Yes	No	No	Disagree	Disagree	Agree	Agree	Agree	Disagree	Agree	Agree	Agree	Agree	Agree	Agree	Agree	Disagree	Agree	Agree	Agree	Agree
38	Young adults (18-25 years)	Male	Islam	Single	Bachelor's degree	Student	Nuclear	20,000-30,000 BDT	Rural	Neutral	Yes	No	No	No	No	Good	Moderate	No	No	Medium	Medium	Yes	Yes	Yes	Yes	Yes	Yes	Yes	Yes	No	No	Agree	Undecided	Agree	Agree	Agree	Undecided	Agree	Agree	Agree	Agree	Agree	Agree	Undecided	Agree	Agree	Agree	Agree	Undecided
39	Young adults (18-25 years)	Male	Islam	Single	Bachelor's degree	Student	Joint	>20,000 BDT	Rural	Opposing party	Yes	No	No	Yes	No	Moderate	Moderate	Not sure	Yes	Medium	Medium	Yes	Yes	Yes	Yes	No	Yes	No	No	No	No	Disagree	Undecided	Agree	Agree	Disagree	Undecided	Undecided	Disagree	Undecided	Undecided	Undecided	Agree	Undecided	Undecided	Agree	Disagree	Agree	Undecided
40	Young adults (18-25 years)	Male	Islam	Single	Higher secondary school or less	Student	Nuclear	20,000-30,000 BDT	Urban	Neutral	Yes	No	No	Yes	No	Moderate	Moderate	No	Yes	Medium	Low	Yes	Yes	Yes	Yes	Yes	Yes	No	No	No	No	Agree	Disagree	Disagree	Disagree	Undecided	Agree	Disagree	Disagree	Agree	Agree	Disagree	Agree	Disagree	Disagree	Agree	Disagree	Disagree	Agree
41	Young adults (18-25 years)	Male	Islam	Single	Bachelor's degree	Student	Nuclear	>30,000 BDT	Urban	Neutral	Yes	No	No	Yes	No	Moderate	Moderate	Not sure	Yes	Medium	Medium	Yes	Yes	Yes	Yes	Yes	Yes	No	No	No	No	Agree	Undecided	Agree	Agree	Undecided	Undecided	Undecided	Agree	Agree	Agree	Agree	Agree	Agree	Agree	Agree	Undecided	Agree	Agree
42	Young adults (18-25 years)	Male	Islam	Single	Bachelor's degree	Student	Nuclear	>30,000 BDT	Urban	Neutral	No	No	No	No	No	Moderate	Moderate	Not sure	Not sure	Medium	Medium	Yes	Yes	Yes	Yes	Yes	Yes	Yes	Yes	No	No	Agree	Undecided	Undecided	Agree	Undecided	Disagree	Disagree	Agree	Agree	Agree	Agree	Undecided	Agree	Disagree	Agree	Agree	Disagree	Agree
43	Young adults (18-25 years)	Male	Islam	Single	Bachelor's degree	Student	Joint	>30,000 BDT	Rural	Neutral	Yes	No	No	No	No	Very good	Good	No	No	Low	Medium	Yes	No	No	No	No	No	No	No	No	No	Disagree	Undecided	Disagree	Undecided	Undecided	Undecided	Undecided	Undecided	Disagree	Disagree	Disagree	Agree	Undecided	Agree	Agree	Undecided	Disagree	Agree
44	Young adults (18-25 years)	Female	Islam	Single	Bachelor's degree	Student	Nuclear	>20,000 BDT	Rural	Neutral	Yes	No	No	No	No	Poor	Moderate	No	No	Medium	High	Yes	Yes	Yes	No	Yes	Yes	No	No	Yes	No	Disagree	Undecided	Agree	Agree	Agree	Disagree	Disagree	Agree	Agree	Agree	Agree	Agree	Agree	Undecided	Undecided	Undecided	Disagree	Agree
45	Young adults (18-25 years)	Male	Islam	Single	Bachelor's degree	Student	Nuclear	20,000-30,000 BDT	Rural	Neutral	No	No	No	No	No	Good	Good	No	No	Medium	Medium	Yes	Yes	Yes	Yes	Yes	Yes	Yes	No	No	No	Agree	Undecided	Agree	Disagree	Undecided	Undecided	Agree	Agree	Disagree	Agree	Undecided	Undecided	Agree	Undecided	Agree	Undecided	Agree	Agree
46	Young adults (18-25 years)	Male	Islam	Single	Bachelor's degree	Student	Nuclear	20,000-30,000 BDT	Urban	Neutral	No	Yes	No	No	Yes	Poor	Very good	No	Yes	Low	Medium	Yes	Yes	Yes	Yes	No	Yes	No	No	No	No	Agree	Undecided	Agree	Agree	Undecided	Agree	Undecided	Undecided	Agree	Undecided	Undecided	Agree	Agree	Undecided	Agree	Undecided	Agree	Undecided
47	Young adults (18-25 years)	Female	Islam	Single	Bachelor's degree	Student	Nuclear	20,000-30,000 BDT	Urban	Neutral	Yes	No	No	No	No	Moderate	Moderate	No	No	Low	Medium	Yes	No	No	No	No	No	No	No	No	No	Agree	Undecided	Agree	Agree	Agree	Agree	Agree	Agree	Agree	Agree	Agree	Agree	Agree	Agree	Agree	Agree	Agree	Agree
48	Young adults (18-25 years)	Female	Islam	Single	Bachelor's degree	Student	Nuclear	>20,000 BDT	Rural	Neutral	Yes	No	No	No	No	Moderate	Moderate	No	No	Medium	Medium	Yes	Yes	Yes	Yes	Yes	Yes	No	No	No	No	Agree	Undecided	Undecided	Agree	Agree	Agree	Disagree	Agree	Agree	Agree	Agree	Agree	Agree	Agree	Agree	Undecided	Agree	Agree
49	Young adults (18-25 years)	Male	Islam	Single	Higher secondary school or less	Student	Nuclear	>20,000 BDT	Urban	Ruling party	Yes	No	No	No	Yes	Good	Moderate	No	Yes	Low	Low	Yes	Yes	Yes	Yes	Yes	Yes	Yes	Yes	Yes	Yes	Disagree	Undecided	Agree	Disagree	Disagree	Agree	Agree	Disagree	Disagree	Undecided	Undecided	Agree	Undecided	Undecided	Undecided	Agree	Agree	Agree
50	Young adults (18-25 years)	Male	Islam	Single	Higher secondary school or less	Student	Nuclear	>20,000 BDT	Rural	Neutral	Yes	No	No	Yes	No	Good	Good	No	Yes	Low	Medium	Yes	No	Yes	No	No	Yes	Yes	Yes	No	No	Disagree	Agree	Agree	Disagree	Disagree	Undecided	Agree	Disagree	Undecided	Undecided	Undecided	Agree	Disagree	Undecided	Undecided	Undecided	Disagree	Agree
51	Young adults (18-25 years)	Male	Islam	Single	Bachelor's degree	Student	Nuclear	>30,000 BDT	Rural	Neutral	Yes	No	No	No	Yes	Moderate	Good	Not sure	Yes	Low	Medium	Yes	Yes	Yes	Yes	Yes	Yes	Yes	Yes	Yes	Yes	Disagree	Undecided	Undecided	Disagree	Undecided	Disagree	Disagree	Disagree	Disagree	Undecided	Disagree	Agree	Disagree	Undecided	Undecided	Agree	Agree	Agree
52	Young adults (18-25 years)	Male	Islam	Single	Bachelor's degree	Student	Nuclear	>20,000 BDT	Rural	Neutral	Yes	No	No	No	No	Very good	Moderate	No	No	Medium	Medium	Yes	Yes	Yes	No	No	No	No	No	No	No	Agree	Agree	Undecided	Agree	Agree	Undecided	Disagree	Disagree	Agree	Agree	Agree	Undecided	Disagree	Agree	Agree	Agree	Disagree	Agree
53	Young adults (18-25 years)	Male	Islam	Single	Higher secondary school or less	Student	Nuclear	20,000-30,000 BDT	Urban	Neutral	No	No	No	Yes	No	Moderate	Moderate	No	No	High	Medium	Yes	Yes	Yes	Yes	Yes	No	No	No	No	No	Undecided	Disagree	Undecided	Agree	Disagree	Agree	Disagree	Undecided	Agree	Agree	Agree	Disagree	Undecided	Undecided	Disagree	Disagree	Agree	Undecided
54	Young adults (18-25 years)	Male	Islam	Single	Higher secondary school or less	Student	Nuclear	20,000-30,000 BDT	Urban	Neutral	Yes	No	No	Yes	No	Moderate	Moderate	Not sure	Yes	Medium	Medium	Yes	Yes	Yes	Yes	Yes	No	No	No	No	No	Undecided	Undecided	Disagree	Agree	Undecided	Disagree	Undecided	Disagree	Undecided	Disagree	Disagree	Agree	Undecided	Agree	Agree	Disagree	Disagree	Agree
55	Young adults (18-25 years)	Female	Islam	Single	Higher secondary school or less	Student	Nuclear	>30,000 BDT	Urban	Neutral	Yes	No	No	Yes	No	Poor	Good	Yes	Yes	Medium	Medium	Yes	Yes	Yes	Yes	Yes	Yes	Yes	Yes	Yes	No	Agree	Undecided	Agree	Agree	Undecided	Disagree	Agree	Disagree	Agree	Agree	Disagree	Agree	Undecided	Agree	Agree	Undecided	Disagree	Disagree
56	Young adults (18-25 years)	Male	Islam	Single	Bachelor's degree	Student	Nuclear	20,000-30,000 BDT	Urban	Neutral	Yes	No	No	No	No	Good	Moderate	No	No	Medium	Medium	No	No	Yes	No	No	Yes	Yes	Yes	No	No	Agree	Disagree	Agree	Undecided	Disagree	Undecided	Undecided	Disagree	Agree	Agree	Agree	Agree	Agree	Agree	Agree	Undecided	Agree	Agree
57	Young adults (18-25 years)	Male	Islam	Single	Bachelor's degree	Student	Nuclear	>30,000 BDT	Urban	Neutral	Yes	No	Yes	No	Yes	Moderate	Good	No	No	Medium	High	Yes	Yes	Yes	Yes	Yes	Yes	Yes	Yes	No	Yes	Undecided	Undecided	Agree	Undecided	Undecided	Undecided	Disagree	Undecided	Disagree	Undecided	Undecided	Agree	Undecided	Undecided	Undecided	Undecided	Disagree	Disagree
58	Young adults (18-25 years)	Female	Islam	Single	Higher secondary school or less	Student	Nuclear	>30,000 BDT	Urban	Neutral	Yes	No	No	No	No	Moderate	Moderate	Not sure	Yes	Medium	Medium	Yes	No	No	No	No	No	No	No	No	No	Agree	Undecided	Agree	Disagree	Agree	Undecided	Disagree	Disagree	Agree	Agree	Agree	Agree	Agree	Undecided	Agree	Disagree	Disagree	Agree
59	Young adults (18-25 years)	Male	Islam	Single	Bachelor's degree	Student	Joint	20,000-30,000 BDT	Urban	Neutral	Yes	No	No	No	No	Moderate	Good	Not sure	Not sure	Medium	Low	No	Yes	No	No	No	No	No	No	No	No	Disagree	Disagree	Disagree	Disagree	Disagree	Disagree	Disagree	Disagree	Disagree	Disagree	Disagree	Disagree	Disagree	Disagree	Disagree	Disagree	Disagree	Disagree
60	Young adults (18-25 years)	Male	Islam	Single	Bachelor's degree	Student	Nuclear	20,000-30,000 BDT	Urban	Neutral	Yes	No	No	Yes	No	Good	Good	Not sure	Not sure	Medium	Medium	Yes	No	No	No	No	No	No	No	No	No	Agree	Undecided	Agree	Agree	Disagree	Undecided	Undecided	Agree	Disagree	Disagree	Undecided	Agree	Disagree	Undecided	Undecided	Agree	Disagree	Agree
61	Young adults (18-25 years)	Male	Islam	Single	Bachelor's degree	Student	Joint	20,000-30,000 BDT	Urban	Neutral	Yes	No	No	No	No	Good	Very good	Not sure	Yes	Low	Medium	Yes	Yes	Yes	No	No	Yes	Yes	No	No	No	Agree	Undecided	Agree	Agree	Undecided	Agree	Agree	Agree	Agree	Agree	Agree	Agree	Agree	Undecided	Undecided	Undecided	Undecided	Agree
62	Young adults (18-25 years)	Male	Islam	Single	Higher secondary school or less	Student	Joint	>20,000 BDT	Urban	Neutral	Yes	No	No	No	No	Moderate	Moderate	No	Yes	Medium	Medium	Yes	No	No	No	No	No	No	No	No	No	Disagree	Undecided	Agree	Disagree	Disagree	Agree	Agree	Agree	Undecided	Undecided	Undecided	Agree	Undecided	Disagree	Undecided	Undecided	Undecided	Agree
63	Young adults (18-25 years)	Female	Islam	Single	Bachelor's degree	Student	Nuclear	>30,000 BDT	Urban	Neutral	Yes	No	No	No	No	Moderate	Good	No	No	Medium	Medium	Yes	No	No	No	No	No	No	No	No	No	Disagree	Undecided	Agree	Disagree	Undecided	Undecided	Undecided	Disagree	Disagree	Undecided	Undecided	Agree	Disagree	Undecided	Undecided	Undecided	Disagree	Undecided
64	Young adults (18-25 years)	Female	Islam	Single	Higher secondary school or less	Student	Nuclear	20,000-30,000 BDT	Urban	Neutral	Yes	No	No	No	No	Moderate	Good	No	Yes	Low	Medium	Yes	Yes	No	No	No	No	No	No	No	No	Agree	Undecided	Disagree	Disagree	Disagree	Disagree	Disagree	Disagree	Disagree	Disagree	Disagree	Disagree	Disagree	Disagree	Disagree	Disagree	Disagree	Disagree
65	Young adults (18-25 years)	Female	Islam	Single	Higher secondary school or less	Student	Nuclear	20,000-30,000 BDT	Rural	Neutral	Yes	No	No	Yes	No	Moderate	Moderate	No	No	Low	Medium	No	Yes	No	No	No	No	No	No	No	No	Undecided	Agree	Undecided	Disagree	Disagree	Undecided	Disagree	Disagree	Undecided	Undecided	Undecided	Undecided	Undecided	Undecided	Undecided	Disagree	Disagree	Disagree
66	Young adults (18-25 years)	Male	Islam	Single	Higher secondary school or less	Student	Nuclear	>30,000 BDT	Rural	Neutral	Yes	No	No	Yes	No	Good	Moderate	No	No	Medium	Medium	No	No	Yes	No	No	No	No	No	No	No	Agree	Undecided	Agree	Agree	Undecided	Undecided	Agree	Agree	Agree	Undecided	Undecided	Agree	Undecided	Undecided	Undecided	Undecided	Agree	Agree
67	Young adults (18-25 years)	Male	Hindu	Single	Higher secondary school or less	Student	Nuclear	>20,000 BDT	Urban	Neutral	No	Yes	Yes	No	No	Good	Very good	No	Yes	Low	Low	Yes	Yes	Yes	Yes	Yes	Yes	No	No	No	No	Agree	Disagree	Undecided	Disagree	Disagree	Agree	Disagree	Agree	Agree	Agree	Agree	Agree	Disagree	Disagree	Agree	Undecided	Undecided	Agree
68	Young adults (18-25 years)	Male	Islam	Single	Bachelor's degree	Student	Nuclear	>20,000 BDT	Rural	Ruling party	Yes	No	No	Yes	No	Very good	Moderate	Not sure	Not sure	Medium	Medium	Yes	No	No	No	No	No	No	No	No	No	Agree	Undecided	Undecided	Undecided	Undecided	Undecided	Undecided	Agree	Agree	Agree	Agree	Agree	Agree	Agree	Undecided	Undecided	Agree	Agree
69	Young adults (18-25 years)	Male	Hindu	Single	Bachelor's degree	Student	Nuclear	>20,000 BDT	Rural	Neutral	Yes	No	No	No	Yes	Very poor	Good	Not sure	Not sure	Medium	High	Yes	Yes	Yes	No	No	Yes	Yes	No	Yes	Yes	Agree	Undecided	Agree	Undecided	Undecided	Undecided	Undecided	Agree	Agree	Agree	Agree	Agree	Undecided	Disagree	Agree	Agree	Agree	Agree
70	Young adults (18-25 years)	Male	Islam	Single	Bachelor's degree	Student	Nuclear	20,000-30,000 BDT	Rural	Neutral	No	No	No	Yes	No	Moderate	Moderate	No	Not sure	High	High	No	No	Yes	No	No	No	No	No	No	No	Agree	Undecided	Disagree	Agree	Disagree	Undecided	Undecided	Agree	Agree	Agree	Agree	Agree	Agree	Agree	Agree	Undecided	Undecided	Agree
71	Young adults (18-25 years)	Male	Islam	Single	Higher secondary school or less	Student	Nuclear	20,000-30,000 BDT	Urban	Neutral	No	No	No	Yes	Yes	Moderate	Very good	No	No	Low	Low	Yes	Yes	Yes	Yes	Yes	Yes	No	Yes	No	Yes	Undecided	Undecided	Agree	Disagree	Undecided	Undecided	Undecided	Agree	Undecided	Undecided	Undecided	Agree	Undecided	Undecided	Undecided	Undecided	Undecided	Undecided
72	Young adults (18-25 years)	Female	Islam	Single	Bachelor's degree	Student	Nuclear	>20,000 BDT	Rural	Neutral	Yes	No	No	Yes	No	Moderate	Moderate	No	No	Low	Medium	Yes	Yes	Yes	Yes	Yes	No	No	No	No	No	Agree	Undecided	Agree	Undecided	Undecided	Agree	Agree	Undecided	Agree	Undecided	Undecided	Agree	Undecided	Agree	Agree	Undecided	Undecided	Agree
73	Young adults (18-25 years)	Male	Islam	Single	Higher secondary school or less	Student	Nuclear	>20,000 BDT	Urban	Neutral	Yes	No	No	Yes	No	Good	Good	No	Yes	Medium	Low	Yes	No	No	No	No	No	No	No	No	No	Disagree	Undecided	Disagree	Disagree	Undecided	Undecided	Undecided	Disagree	Agree	Disagree	Disagree	Agree	Undecided	Undecided	Undecided	Undecided	Undecided	Disagree
74	Young adults (18-25 years)	Female	Islam	Single	Bachelor's degree	Student	Nuclear	20,000-30,000 BDT	Urban	Ruling party	Yes	No	No	Yes	Yes	Moderate	Moderate	No	No	Medium	Medium	Yes	Yes	Yes	Yes	Yes	Yes	No	No	No	No	Agree	Undecided	Agree	Disagree	Disagree	Undecided	Undecided	Agree	Agree	Agree	Agree	Agree	Undecided	Agree	Agree	Disagree	Disagree	Disagree
75	Young adults (18-25 years)	Female	Islam	Single	Bachelor's degree	Student	Nuclear	>30,000 BDT	Urban	Neutral	Yes	No	No	Yes	No	Moderate	Good	No	Not sure	Medium	Medium	Yes	Yes	No	Yes	No	Yes	No	No	No	No	Disagree	Disagree	Disagree	Disagree	Disagree	Disagree	Disagree	Disagree	Undecided	Disagree	Undecided	Undecided	Undecided	Disagree	Undecided	Undecided	Disagree	Undecided
76	Young adults (18-25 years)	Male	Islam	Single	Higher secondary school or less	Student	Joint	>20,000 BDT	Urban	Neutral	Yes	No	No	Yes	No	Good	Moderate	No	No	Medium	Medium	Yes	No	No	No	No	No	No	No	No	No	Undecided	Agree	Agree	Disagree	Disagree	Agree	Agree	Agree	Disagree	Agree	Agree	Undecided	Disagree	Undecided	Undecided	Disagree	Disagree	Disagree
77	Young adults (18-25 years)	Male	Islam	Single	Higher secondary school or less	Student	Nuclear	>30,000 BDT	Urban	Opposing party	No	No	No	Yes	No	Moderate	Good	No	Not sure	High	Medium	Yes	Yes	Yes	No	Yes	No	No	No	No	No	Undecided	Undecided	Undecided	Disagree	Disagree	Agree	Disagree	Agree	Disagree	Disagree	Disagree	Disagree	Disagree	Disagree	Disagree	Disagree	Disagree	Disagree
78	Young adults (18-25 years)	Female	Hindu	Single	Bachelor's degree	Student	Nuclear	>30,000 BDT	Urban	Neutral	Yes	No	No	No	No	Good	Moderate	Not sure	No	Medium	Medium	Yes	No	No	Yes	Yes	No	No	No	No	No	Undecided	Undecided	Agree	Undecided	Undecided	Undecided	Undecided	Undecided	Undecided	Undecided	Undecided	Agree	Undecided	Undecided	Undecided	Undecided	Undecided	Undecided
79	Young adults (18-25 years)	Female	Islam	Single	Bachelor's degree	Student	Joint	20,000-30,000 BDT	Urban	Neutral	Yes	No	No	No	Yes	Moderate	Moderate	Not sure	Yes	Medium	Medium	Yes	Yes	Yes	No	No	No	No	No	No	No	Disagree	Disagree	Disagree	Disagree	Disagree	Disagree	Disagree	Disagree	Disagree	Disagree	Disagree	Disagree	Disagree	Disagree	Disagree	Disagree	Disagree	Disagree
80	Young adults (18-25 years)	Male	Islam	Single	Bachelor's degree	Student	Nuclear	20,000-30,000 BDT	Urban	Ruling party	Yes	No	No	No	No	Very good	Good	No	No	Medium	Medium	No	Yes	Yes	No	No	Yes	No	No	No	No	Undecided	Agree	Disagree	Undecided	Agree	Agree	Undecided	Agree	Disagree	Undecided	Disagree	Undecided	Disagree	Undecided	Disagree	Agree	Undecided	Agree
81	Young adults (18-25 years)	Male	Islam	Single	Higher secondary school or less	Student	Nuclear	>20,000 BDT	Rural	Neutral	Yes	No	No	No	No	Good	Good	No	Yes	Medium	Low	Yes	No	Yes	Yes	No	Yes	Yes	No	No	No	Disagree	Undecided	Agree	Agree	Undecided	Disagree	Disagree	Agree	Disagree	Disagree	Undecided	Agree	Agree	Disagree	Undecided	Disagree	Disagree	Disagree
82	Young adults (18-25 years)	Female	Islam	Single	Higher secondary school or less	Student	Nuclear	>20,000 BDT	Rural	Neutral	Yes	No	No	Yes	No	Moderate	Moderate	No	No	Low	Medium	Yes	Yes	Yes	Yes	Yes	No	No	Yes	Yes	No	Undecided	Agree	Undecided	Agree	Agree	Undecided	Agree	Agree	Disagree	Agree	Agree	Undecided	Agree	Undecided	Undecided	Agree	Agree	Agree
83	Young adults (18-25 years)	Female	Islam	Single	Higher secondary school or less	Student	Nuclear	>20,000 BDT	Rural	Neutral	Yes	No	No	No	No	Moderate	Moderate	No	No	Low	Medium	Yes	No	Yes	No	Yes	No	No	No	No	No	Agree	Undecided	Agree	Disagree	Undecided	Undecided	Agree	Disagree	Agree	Agree	Agree	Undecided	Disagree	Disagree	Disagree	Disagree	Disagree	Disagree
84	Young adults (18-25 years)	Male	Islam	Single	Bachelor's degree	Student	Joint	>30,000 BDT	Urban	Neutral	Yes	No	No	No	No	Good	Good	No	No	Low	Medium	Yes	Yes	Yes	Yes	Yes	Yes	No	No	No	No	Agree	Undecided	Disagree	Undecided	Undecided	Undecided	Disagree	Disagree	Disagree	Disagree	Disagree	Agree	Disagree	Agree	Agree	Disagree	Undecided	Disagree
85	Young adults (18-25 years)	Male	Islam	Single	Higher secondary school or less	Student	Nuclear	>30,000 BDT	Urban	Neutral	No	Yes	No	No	No	Good	Moderate	Not sure	Not sure	Medium	Medium	No	No	No	No	Yes	No	No	No	No	No	Agree	Undecided	Agree	Agree	Undecided	Disagree	Disagree	Undecided	Agree	Disagree	Disagree	Agree	Disagree	Agree	Agree	Undecided	Agree	Agree
86	Young adults (18-25 years)	Male	Islam	Single	Higher secondary school or less	Student	Nuclear	>20,000 BDT	Rural	Ruling party	Yes	Yes	No	Yes	No	Moderate	Good	No	No	Low	Low	Yes	Yes	Yes	Yes	Yes	No	No	No	No	No	Agree	Undecided	Agree	Agree	Undecided	Undecided	Undecided	Agree	Agree	Agree	Agree	Agree	Agree	Undecided	Undecided	Undecided	Undecided	Agree
87	Young adults (18-25 years)	Male	Islam	Single	Higher secondary school or less	Student	Nuclear	20,000-30,000 BDT	Urban	Neutral	No	No	Yes	Yes	No	Moderate	Moderate	No	Yes	Medium	High	Yes	Yes	Yes	Yes	No	No	No	No	Yes	No	Agree	Undecided	Disagree	Disagree	Agree	Undecided	Undecided	Disagree	Agree	Undecided	Undecided	Agree	Agree	Disagree	Undecided	Undecided	Disagree	Agree
88	Young adults (18-25 years)	Male	Islam	Single	Higher secondary school or less	Student	Nuclear	20,000-30,000 BDT	Rural	Neutral	Yes	No	No	Yes	No	Good	Good	No	No	Low	Low	Yes	No	No	No	No	No	No	No	No	No	Agree	Agree	Undecided	Agree	Agree	Agree	Agree	Agree	Agree	Agree	Agree	Agree	Agree	Undecided	Undecided	Agree	Agree	Agree
89	Young adults (18-25 years)	Male	Islam	Single	Higher secondary school or less	Student	Nuclear	20,000-30,000 BDT	Rural	Ruling party	Yes	No	No	No	No	Good	Moderate	No	No	Low	Medium	Yes	Yes	Yes	No	Yes	Yes	No	No	No	No	Undecided	Undecided	Undecided	Agree	Undecided	Agree	Agree	Undecided	Agree	Undecided	Undecided	Undecided	Undecided	Undecided	Undecided	Undecided	Undecided	Undecided
90	Young adults (18-25 years)	Male	Islam	Single	Higher secondary school or less	Student	Nuclear	>30,000 BDT	Rural	Neutral	Yes	No	No	Yes	No	Good	Good	No	No	Low	Low	Yes	Yes	Yes	Yes	No	Yes	No	Yes	No	No	Undecided	Undecided	Undecided	Undecided	Undecided	Undecided	Undecided	Undecided	Undecided	Undecided	Undecided	Undecided	Undecided	Undecided	Undecided	Undecided	Undecided	Undecided
91	Young adults (18-25 years)	Male	Islam	Single	Higher secondary school or less	Student	Nuclear	>20,000 BDT	Rural	Neutral	No	No	No	No	No	Good	Moderate	No	No	Medium	Medium	Yes	Yes	Yes	Yes	Yes	No	No	Yes	No	No	Agree	Undecided	Disagree	Disagree	Undecided	Disagree	Disagree	Agree	Agree	Agree	Agree	Agree	Agree	Agree	Agree	Undecided	Disagree	Agree
92	Young adults (18-25 years)	Male	Islam	Single	Bachelor's degree	Student	Nuclear	>20,000 BDT	Urban	Neutral	Yes	No	No	No	No	Moderate	Moderate	Not sure	Not sure	Medium	Low	Yes	Yes	Yes	Yes	No	Yes	Yes	No	No	No	Agree	Undecided	Agree	Agree	Disagree	Agree	Agree	Agree	Agree	Agree	Agree	Disagree	Disagree	Disagree	Agree	Agree	Agree	Disagree
93	Young adults (18-25 years)	Male	Islam	Single	Bachelor's degree	Student	Joint	20,000-30,000 BDT	Rural	Neutral	Yes	Yes	Yes	Yes	No	Moderate	Moderate	No	No	Medium	High	Yes	Yes	Yes	Yes	Yes	No	No	No	No	No	Agree	Undecided	Agree	Agree	Disagree	Undecided	Undecided	Agree	Disagree	Agree	Agree	Agree	Disagree	Disagree	Undecided	Undecided	Disagree	Agree
94	Young adults (18-25 years)	Female	Hindu	Single	Bachelor's degree	Student	Nuclear	>30,000 BDT	Urban	Neutral	Yes	No	No	Yes	Yes	Good	Moderate	Yes	Yes	Medium	Medium	Yes	Yes	Yes	Yes	Yes	No	No	No	No	Yes	Agree	Disagree	Disagree	Disagree	Disagree	Disagree	Disagree	Disagree	Disagree	Disagree	Disagree	Disagree	Disagree	Disagree	Disagree	Disagree	Disagree	Disagree
95	Young adults (18-25 years)	Female	Islam	Single	Bachelor's degree	Student	Nuclear	>30,000 BDT	Urban	Neutral	Yes	No	No	No	No	Moderate	Moderate	No	No	Medium	Medium	Yes	Yes	Yes	Yes	Yes	Yes	Yes	Yes	No	No	Agree	Undecided	Disagree	Agree	Undecided	Agree	Disagree	Agree	Undecided	Disagree	Disagree	Agree	Disagree	Undecided	Undecided	Undecided	Undecided	Disagree
96	Young adults (18-25 years)	Female	Hindu	Single	Bachelor's degree	Student	Nuclear	20,000-30,000 BDT	Urban	Ruling party	Yes	No	No	No	No	Good	Very poor	Not sure	Yes	Medium	Medium	Yes	No	No	No	No	No	No	No	No	Yes	Disagree	Undecided	Agree	Undecided	Agree	Disagree	Undecided	Agree	Disagree	Undecided	Agree	Undecided	Undecided	Agree	Undecided	Agree	Disagree	Undecided
97	Young adults (18-25 years)	Female	Islam	Single	Bachelor's degree	Student	Nuclear	>20,000 BDT	Rural	Neutral	Yes	No	No	No	Yes	Moderate	Moderate	No	Not sure	Low	Medium	Yes	Yes	Yes	No	Yes	No	No	No	No	No	Disagree	Disagree	Disagree	Disagree	Undecided	Disagree	Disagree	Disagree	Disagree	Disagree	Disagree	Disagree	Disagree	Agree	Agree	Disagree	Disagree	Agree
98	Young adults (18-25 years)	Female	Islam	Single	Bachelor's degree	Student	Nuclear	20,000-30,000 BDT	Urban	Neutral	No	No	No	Yes	No	Moderate	Moderate	No	No	Medium	Medium	Yes	Yes	Yes	No	No	No	No	No	No	No	Disagree	Undecided	Agree	Agree	Undecided	Agree	Agree	Agree	Undecided	Undecided	Undecided	Agree	Agree	Undecided	Undecided	Undecided	Undecided	Undecided
99	Young adults (18-25 years)	Female	Islam	Single	Bachelor's degree	Student	Nuclear	>30,000 BDT	Urban	Neutral	Yes	No	No	No	No	Good	Good	Not sure	Yes	Medium	Medium	Yes	Yes	Yes	Yes	Yes	Yes	Yes	Yes	No	No	Agree	Disagree	Undecided	Agree	Undecided	Agree	Disagree	Agree	Agree	Agree	Agree	Undecided	Agree	Undecided	Undecided	Agree	Agree	Agree
100	Young adults (18-25 years)	Male	Islam	Single	Bachelor's degree	Student	Nuclear	>20,000 BDT	Urban	Neutral	No	No	No	No	No	Moderate	Moderate	Not sure	Not sure	Medium	Low	No	Yes	Yes	No	No	No	No	No	No	No	Agree	Agree	Agree	Agree	Agree	Agree	Agree	Agree	Undecided	Agree	Agree	Agree	Agree	Agree	Agree	Agree	Agree	Agree
101	Young adults (18-25 years)	Female	Hindu	Single	Bachelor's degree	Student	Nuclear	20,000-30,000 BDT	Urban	Neutral	No	Yes	Yes	Yes	No	Good	Moderate	Not sure	Yes	Medium	Medium	Yes	Yes	Yes	Yes	Yes	Yes	No	No	No	No	Agree	Undecided	Undecided	Agree	Undecided	Undecided	Agree	Undecided	Agree	Undecided	Agree	Undecided	Agree	Agree	Undecided	Agree	Undecided	Agree
102	Young adults (18-25 years)	Male	Hindu	Single	Higher secondary school or less	Student	Nuclear	>30,000 BDT	Urban	Ruling party	Yes	No	No	Yes	Yes	Very poor	Very poor	Yes	Yes	Low	Low	Yes	No	No	No	No	No	No	No	No	Yes	Agree	Undecided	Agree	Undecided	Undecided	Agree	Undecided	Undecided	Agree	Undecided	Agree	Agree	Agree	Agree	Agree	Agree	Agree	Agree
103	Young adults (18-25 years)	Male	Islam	Single	Bachelor's degree	Student	Nuclear	>20,000 BDT	Urban	Neutral	No	No	No	No	No	Moderate	Good	No	Yes	Low	Medium	Yes	Yes	Yes	No	No	No	No	No	No	No	Agree	Agree	Undecided	Agree	Agree	Undecided	Undecided	Agree	Agree	Agree	Agree	Agree	Agree	Undecided	Agree	Undecided	Agree	Agree
104	Young adults (18-25 years)	Male	Islam	Single	Bachelor's degree	Student	Nuclear	>20,000 BDT	Rural	Ruling party	Yes	No	No	Yes	No	Moderate	Moderate	Not sure	Not sure	Low	Medium	Yes	No	No	No	No	No	No	No	No	No	Undecided	Undecided	Agree	Undecided	Undecided	Agree	Agree	Undecided	Agree	Agree	Agree	Agree	Undecided	Undecided	Agree	Agree	Agree	Undecided
105	Young adults (18-25 years)	Male	Islam	Single	Bachelor's degree	Student	Nuclear	>20,000 BDT	Rural	Neutral	Yes	No	No	No	No	Moderate	Moderate	Not sure	No	Medium	Medium	Yes	Yes	Yes	No	Yes	No	No	No	No	No	Agree	Agree	Agree	Undecided	Undecided	Undecided	Undecided	Agree	Agree	Undecided	Agree	Agree	Agree	Undecided	Disagree	Undecided	Undecided	Undecided
106	Young adults (18-25 years)	Female	Islam	Single	Bachelor's degree	Student	Nuclear	>20,000 BDT	Rural	Neutral	No	No	No	Yes	No	Moderate	Moderate	Not sure	No	Low	Medium	Yes	Yes	Yes	No	No	No	Yes	No	No	No	Undecided	Agree	Disagree	Disagree	Agree	Agree	Agree	Disagree	Disagree	Agree	Agree	Undecided	Disagree	Agree	Agree	Agree	Disagree	Agree
107	Young adults (18-25 years)	Male	Islam	Married	Higher secondary school or less	Student	Joint	>20,000 BDT	Rural	Ruling party	Yes	No	No	No	No	Very good	Good	No	No	Low	Low	Yes	Yes	Yes	Yes	Yes	No	No	No	No	No	Undecided	Disagree	Undecided	Undecided	Undecided	Undecided	Undecided	Undecided	Undecided	Undecided	Undecided	Agree	Undecided	Disagree	Agree	Undecided	Disagree	Undecided
108	Young adults (18-25 years)	Male	Islam	Single	Bachelor's degree	Student	Joint	>20,000 BDT	Rural	Neutral	Yes	No	No	Yes	No	Very good	Good	No	No	Low	Low	Yes	Yes	Yes	Yes	No	No	No	No	No	No	Agree	Agree	Undecided	Undecided	Agree	Agree	Agree	Disagree	Undecided	Agree	Agree	Undecided	Agree	Undecided	Undecided	Agree	Agree	Undecided
109	Young adults (18-25 years)	Male	Islam	Single	Bachelor's degree	Student	Nuclear	>30,000 BDT	Urban	Neutral	Yes	No	No	Yes	No	Good	Moderate	No	Yes	Low	Low	Yes	Yes	Yes	No	Yes	No	No	No	No	No	Agree	Undecided	Agree	Disagree	Undecided	Undecided	Undecided	Undecided	Agree	Agree	Agree	Undecided	Disagree	Agree	Agree	Undecided	Agree	Agree
110	Young adults (18-25 years)	Male	Islam	Single	Bachelor's degree	Student	Nuclear	>30,000 BDT	Urban	Ruling party	No	No	No	Yes	No	Moderate	Good	No	No	Medium	Low	Yes	No	Yes	No	No	No	No	No	No	No	Agree	Undecided	Undecided	Undecided	Undecided	Undecided	Undecided	Undecided	Undecided	Undecided	Agree	Agree	Agree	Undecided	Agree	Undecided	Agree	Undecided
111	Young adults (18-25 years)	Male	Islam	Single	Bachelor's degree	Student	Nuclear	>30,000 BDT	Urban	Neutral	Yes	No	No	Yes	Yes	Moderate	Moderate	Not sure	Yes	Medium	High	Yes	No	No	No	No	No	No	No	No	No	Agree	Disagree	Undecided	Undecided	Agree	Undecided	Undecided	Agree	Disagree	Agree	Undecided	Agree	Undecided	Disagree	Undecided	Agree	Agree	Agree
112	Young adults (18-25 years)	Male	Islam	Single	Higher secondary school or less	Student	Nuclear	>20,000 BDT	Urban	Neutral	Yes	No	No	Yes	No	Moderate	Moderate	No	No	Low	High	Yes	No	No	No	No	No	No	No	No	No	Agree	Agree	Disagree	Agree	Agree	Agree	Disagree	Agree	Agree	Agree	Agree	Agree	Agree	Disagree	Agree	Agree	Agree	Agree
113	Young adults (18-25 years)	Male	Islam	Single	Master's degree or higher	Student	Nuclear	>30,000 BDT	Urban	Neutral	Yes	No	No	Yes	No	Good	Moderate	No	No	Medium	High	Yes	Yes	No	No	No	No	No	No	No	No	Undecided	Undecided	Agree	Undecided	Agree	Undecided	Undecided	Undecided	Undecided	Undecided	Undecided	Agree	Undecided	Undecided	Undecided	Agree	Undecided	Agree
114	Young adults (18-25 years)	Male	Islam	Single	Bachelor's degree	Student	Nuclear	>20,000 BDT	Urban	Neutral	Yes	No	No	No	No	Moderate	Moderate	No	Yes	Medium	Low	Yes	Yes	No	No	No	No	No	No	No	No	Agree	Agree	Disagree	Disagree	Disagree	Undecided	Disagree	Disagree	Agree	Agree	Agree	Undecided	Agree	Agree	Agree	Disagree	Disagree	Undecided
115	Young adults (18-25 years)	Male	Islam	Single	Higher secondary school or less	Student	Nuclear	>30,000 BDT	Urban	Neutral	Yes	No	No	Yes	No	Good	Moderate	Not sure	Not sure	Low	Low	Yes	No	No	No	No	No	No	No	No	No	Undecided	Undecided	Undecided	Undecided	Undecided	Undecided	Undecided	Undecided	Undecided	Undecided	Undecided	Agree	Undecided	Agree	Agree	Undecided	Undecided	Undecided
116	Young adults (18-25 years)	Male	Islam	Single	Bachelor's degree	Student	Nuclear	>20,000 BDT	Urban	Neutral	Yes	No	No	No	No	Moderate	Moderate	No	Yes	Medium	Medium	Yes	Yes	No	Yes	Yes	No	No	No	No	No	Agree	Agree	Agree	Agree	Agree	Undecided	Disagree	Disagree	Agree	Agree	Agree	Undecided	Agree	Agree	Agree	Disagree	Disagree	Undecided
117	Young adults (18-25 years)	Male	Islam	Married	Higher secondary school or less	Student	Joint	20,000-30,000 BDT	Urban	Opposing party	Yes	Yes	Yes	Yes	Yes	Very poor	Very good	Not sure	Not sure	Low	Medium	No	No	Yes	No	No	No	No	No	No	Yes	Undecided	Undecided	Disagree	Undecided	Disagree	Undecided	Undecided	Agree	Agree	Undecided	Disagree	Undecided	Agree	Undecided	Disagree	Undecided	Agree	Disagree
118	Young adults (18-25 years)	Male	Islam	Single	Bachelor's degree	Student	Nuclear	>30,000 BDT	Urban	Neutral	Yes	No	No	Yes	No	Moderate	Good	No	Yes	Low	Medium	Yes	Yes	Yes	No	No	Yes	No	Yes	No	No	Disagree	Disagree	Agree	Disagree	Undecided	Disagree	Disagree	Disagree	Disagree	Disagree	Disagree	Agree	Undecided	Undecided	Disagree	Disagree	Disagree	Agree
119	Young adults (18-25 years)	Male	Islam	Single	Bachelor's degree	Student	Nuclear	20,000-30,000 BDT	Rural	Ruling party	Yes	No	No	No	No	Good	Very good	No	No	Low	Medium	Yes	No	Yes	No	No	No	No	No	No	No	Undecided	Undecided	Agree	Undecided	Undecided	Agree	Agree	Agree	Undecided	Undecided	Undecided	Undecided	Undecided	Agree	Undecided	Agree	Undecided	Agree
120	Young adults (18-25 years)	Male	Islam	Single	Bachelor's degree	Student	Nuclear	>30,000 BDT	Urban	Neutral	No	No	No	Yes	No	Moderate	Moderate	No	Not sure	Medium	Medium	Yes	Yes	No	Yes	Yes	No	No	No	No	No	Disagree	Undecided	Agree	Agree	Agree	Undecided	Disagree	Agree	Agree	Disagree	Disagree	Agree	Disagree	Agree	Agree	Undecided	Undecided	Agree
121	Young adults (18-25 years)	Male	Islam	Single	Higher secondary school or less	Student	Nuclear	>30,000 BDT	Urban	Neutral	Yes	No	No	No	Yes	Good	Good	Not sure	Yes	High	Medium	Yes	Yes	Yes	No	Yes	No	No	Yes	No	No	Disagree	Undecided	Agree	Undecided	Undecided	Agree	Undecided	Undecided	Undecided	Undecided	Undecided	Agree	Undecided	Undecided	Undecided	Undecided	Undecided	Agree
122	Young adults (18-25 years)	Male	Islam	Single	Bachelor's degree	Student	Joint	20,000-30,000 BDT	Urban	Neutral	Yes	No	No	No	No	Very good	Good	No	No	Low	Low	No	Yes	No	No	No	No	No	No	No	No	Disagree	Disagree	Disagree	Disagree	Disagree	Disagree	Disagree	Disagree	Disagree	Disagree	Disagree	Disagree	Disagree	Disagree	Disagree	Disagree	Disagree	Disagree
123	Young adults (18-25 years)	Male	Islam	Single	Bachelor's degree	Student	Nuclear	>20,000 BDT	Rural	Neutral	Yes	No	No	No	No	Good	Good	No	Yes	Medium	Medium	No	Yes	No	No	No	No	No	No	No	No	Disagree	Undecided	Agree	Agree	Agree	Undecided	Undecided	Agree	Undecided	Undecided	Undecided	Undecided	Undecided	Undecided	Undecided	Undecided	Undecided	Undecided
124	Young adults (18-25 years)	Female	Islam	Single	Bachelor's degree	Student	Nuclear	>30,000 BDT	Urban	Neutral	Yes	No	No	Yes	No	Good	Good	No	Yes	Low	Medium	Yes	Yes	Yes	No	Yes	No	No	No	No	No	Agree	Undecided	Agree	Disagree	Undecided	Agree	Undecided	Agree	Agree	Disagree	Agree	Agree	Undecided	Disagree	Undecided	Undecided	Undecided	Agree
125	Young adults (18-25 years)	Female	Islam	Single	Higher secondary school or less	Student	Nuclear	20,000-30,000 BDT	Urban	Neutral	Yes	No	No	Yes	Yes	Moderate	Moderate	No	No	Low	Medium	Yes	Yes	Yes	Yes	Yes	No	No	Yes	No	Yes	Agree	Agree	Undecided	Disagree	Agree	Undecided	Undecided	Disagree	Disagree	Disagree	Disagree	Undecided	Disagree	Disagree	Disagree	Disagree	Disagree	Disagree
126	Young adults (18-25 years)	Male	Islam	Single	Higher secondary school or less	Student	Nuclear	>20,000 BDT	Rural	Neutral	Yes	No	No	Yes	No	Very poor	Very good	No	No	Low	Low	Yes	Yes	No	Yes	Yes	Yes	No	Yes	No	No	Disagree	Disagree	Disagree	Disagree	Disagree	Disagree	Disagree	Disagree	Disagree	Disagree	Disagree	Disagree	Disagree	Disagree	Disagree	Disagree	Disagree	Disagree
127	Young adults (18-25 years)	Male	Islam	Single	Higher secondary school or less	Student	Nuclear	>20,000 BDT	Rural	Neutral	No	No	No	Yes	No	Good	Good	No	Yes	Medium	Medium	Yes	No	Yes	Yes	No	Yes	No	No	No	No	Disagree	Undecided	Undecided	Disagree	Undecided	Undecided	Undecided	Disagree	Disagree	Disagree	Disagree	Disagree	Disagree	Disagree	Disagree	Disagree	Disagree	Disagree
128	Young adults (18-25 years)	Male	Hindu	Single	Bachelor's degree	Student	Nuclear	>30,000 BDT	Urban	Neutral	Yes	No	No	No	No	Good	Good	Yes	Yes	Medium	Medium	Yes	No	No	No	Yes	Yes	Yes	No	No	No	Agree	Undecided	Agree	Undecided	Disagree	Undecided	Agree	Undecided	Agree	Undecided	Undecided	Agree	Agree	Undecided	Undecided	Undecided	Undecided	Undecided
129	Young adults (18-25 years)	Male	Islam	Single	Bachelor's degree	Student	Nuclear	20,000-30,000 BDT	Urban	Neutral	Yes	No	No	No	No	Good	Good	No	Not sure	Medium	High	Yes	Yes	Yes	No	Yes	No	No	No	No	No	Agree	Undecided	Disagree	Disagree	Undecided	Undecided	Undecided	Disagree	Disagree	Disagree	Disagree	Disagree	Disagree	Undecided	Disagree	Undecided	Undecided	Agree
130	Young adults (18-25 years)	Male	Islam	Single	Bachelor's degree	Student	Nuclear	>20,000 BDT	Rural	Ruling party	Yes	No	No	No	No	Good	Moderate	Not sure	Not sure	Medium	High	Yes	Yes	Yes	No	No	Yes	No	No	No	No	Agree	Undecided	Agree	Agree	Undecided	Undecided	Agree	Agree	Agree	Agree	Agree	Agree	Agree	Agree	Agree	Agree	Undecided	Agree
131	Young adults (18-25 years)	Male	Islam	Single	Higher secondary school or less	Student	Nuclear	20,000-30,000 BDT	Urban	Neutral	Yes	No	No	No	No	Moderate	Good	Not sure	No	Medium	Medium	No	Yes	No	Yes	No	No	No	No	No	No	Agree	Undecided	Agree	Agree	Undecided	Disagree	Undecided	Undecided	Agree	Agree	Agree	Agree	Undecided	Undecided	Agree	Undecided	Undecided	Agree
132	Young adults (18-25 years)	Male	Islam	Single	Bachelor's degree	Student	Joint	>20,000 BDT	Urban	Ruling party	Yes	No	No	No	No	Good	Good	No	No	Medium	Medium	Yes	Yes	Yes	Yes	Yes	Yes	Yes	Yes	Yes	No	Agree	Agree	Agree	Agree	Agree	Agree	Undecided	Agree	Agree	Agree	Agree	Agree	Agree	Agree	Agree	Agree	Agree	Agree
133	Young adults (18-25 years)	Female	Islam	Single	Higher secondary school or less	Student	Nuclear	20,000-30,000 BDT	Urban	Neutral	Yes	No	No	Yes	No	Moderate	Moderate	No	Yes	High	Medium	Yes	No	Yes	Yes	Yes	Yes	No	Yes	Yes	No	Undecided	Agree	Undecided	Undecided	Undecided	Undecided	Undecided	Undecided	Undecided	Undecided	Undecided	Undecided	Undecided	Undecided	Undecided	Undecided	Undecided	Undecided
134	Young adults (18-25 years)	Male	Islam	Single	Bachelor's degree	Student	Nuclear	>30,000 BDT	Urban	Neutral	Yes	No	No	Yes	No	Good	Good	No	Yes	Medium	Medium	Yes	Yes	Yes	Yes	Yes	Yes	No	No	No	Yes	Disagree	Undecided	Agree	Disagree	Undecided	Disagree	Undecided	Agree	Disagree	Agree	Agree	Disagree	Disagree	Disagree	Agree	Undecided	Disagree	Undecided
135	Young adults (18-25 years)	Male	Hindu	Single	Bachelor's degree	Student	Nuclear	20,000-30,000 BDT	Urban	Ruling party	No	No	No	No	No	Good	Very good	No	No	Low	Medium	Yes	Yes	Yes	Yes	No	No	No	No	No	Yes	Agree	Agree	Disagree	Disagree	Agree	Disagree	Disagree	Disagree	Disagree	Disagree	Disagree	Undecided	Disagree	Disagree	Agree	Disagree	Disagree	Undecided
136	Young adults (18-25 years)	Male	Hindu	Single	Bachelor's degree	Student	Joint	>20,000 BDT	Urban	Neutral	Yes	No	No	No	Yes	Good	Good	No	No	Low	Low	Yes	Yes	Yes	No	Yes	No	No	No	No	Yes	Undecided	Undecided	Agree	Disagree	Undecided	Undecided	Agree	Disagree	Agree	Agree	Agree	Agree	Agree	Undecided	Undecided	Agree	Agree	Agree
137	Young adults (18-25 years)	Male	Islam	Single	Higher secondary school or less	Student	Nuclear	>30,000 BDT	Urban	Neutral	Yes	No	Yes	Yes	No	Moderate	Good	No	No	Low	Medium	Yes	Yes	Yes	Yes	Yes	Yes	No	No	No	No	Agree	Disagree	Agree	Agree	Disagree	Disagree	Disagree	Agree	Agree	Agree	Agree	Agree	Disagree	Disagree	Disagree	Agree	Agree	Agree
138	Young adults (18-25 years)	Male	Hindu	Single	Bachelor's degree	Student	Nuclear	>20,000 BDT	Rural	Ruling party	Yes	No	No	No	No	Moderate	Moderate	Not sure	No	Medium	Medium	Yes	No	No	No	No	No	No	No	No	No	Agree	Undecided	Agree	Agree	Agree	Agree	Agree	Agree	Agree	Undecided	Agree	Undecided	Agree	Undecided	Agree	Undecided	Agree	Undecided
139	Young adults (18-25 years)	Female	Islam	Single	Bachelor's degree	Student	Nuclear	20,000-30,000 BDT	Rural	Neutral	Yes	No	No	No	No	Good	Moderate	No	Yes	Medium	Medium	Yes	Yes	Yes	Yes	Yes	No	No	No	No	No	Agree	Disagree	Disagree	Disagree	Disagree	Disagree	Disagree	Disagree	Disagree	Disagree	Disagree	Disagree	Disagree	Disagree	Disagree	Disagree	Disagree	Disagree
140	Young adults (18-25 years)	Female	Islam	Single	Bachelor's degree	Student	Nuclear	>30,000 BDT	Urban	Neutral	Yes	No	No	Yes	No	Good	Moderate	No	Yes	Medium	Medium	Yes	Yes	Yes	Yes	Yes	No	No	Yes	No	No	Agree	Undecided	Agree	Agree	Agree	Agree	Agree	Undecided	Disagree	Disagree	Disagree	Disagree	Disagree	Agree	Disagree	Disagree	Agree	Undecided
141	Young adults (18-25 years)	Male	Hindu	Single	Bachelor's degree	Student	Nuclear	20,000-30,000 BDT	Urban	Neutral	Yes	No	No	Yes	No	Good	Good	No	Not sure	Low	Medium	No	No	Yes	No	No	Yes	No	No	No	No	Undecided	Undecided	Undecided	Undecided	Undecided	Undecided	Undecided	Undecided	Undecided	Undecided	Undecided	Undecided	Undecided	Undecided	Undecided	Undecided	Agree	Undecided
142	Young adults (18-25 years)	Male	Islam	Single	Bachelor's degree	Student	Nuclear	>20,000 BDT	Urban	Ruling party	Yes	No	No	Yes	No	Moderate	Moderate	Not sure	Not sure	Low	Low	Yes	Yes	Yes	No	No	No	No	No	No	No	Agree	Undecided	Agree	Agree	Undecided	Agree	Agree	Agree	Undecided	Agree	Agree	Agree	Agree	Undecided	Undecided	Undecided	Agree	Agree
143	Young adults (18-25 years)	Female	Islam	Single	Bachelor's degree	Student	Nuclear	>30,000 BDT	Urban	Neutral	Yes	No	No	Yes	No	Moderate	Moderate	Not sure	Yes	Medium	Medium	Yes	No	Yes	No	No	Yes	No	No	No	No	Agree	Undecided	Disagree	Agree	Undecided	Undecided	Undecided	Disagree	Agree	Disagree	Disagree	Agree	Disagree	Disagree	Disagree	Undecided	Undecided	Disagree
144	Young adults (18-25 years)	Female	Islam	Single	Bachelor's degree	Student	Nuclear	>30,000 BDT	Urban	Neutral	Yes	No	No	No	Yes	Moderate	Good	No	No	Medium	Low	Yes	Yes	No	No	No	Yes	No	No	No	No	Agree	Undecided	Agree	Agree	Undecided	Agree	Agree	Agree	Agree	Disagree	Agree	Agree	Undecided	Undecided	Undecided	Undecided	Disagree	Agree
145	Young adults (18-25 years)	Female	Islam	Single	Higher secondary school or less	Student	Nuclear	>20,000 BDT	Urban	Neutral	No	No	No	Yes	Yes	Good	Moderate	No	No	Medium	High	Yes	Yes	Yes	Yes	Yes	No	No	No	Yes	No	Agree	Undecided	Agree	Disagree	Undecided	Agree	Disagree	Disagree	Disagree	Disagree	Disagree	Agree	Disagree	Disagree	Disagree	Disagree	Disagree	Agree
146	Young adults (18-25 years)	Male	Islam	Married	Higher secondary school or less	Student	Joint	20,000-30,000 BDT	Rural	Neutral	Yes	Yes	No	Yes	No	Good	Moderate	No	Yes	Medium	Medium	Yes	Yes	Yes	Yes	Yes	No	No	No	No	No	Agree	Disagree	Agree	Disagree	Undecided	Undecided	Undecided	Disagree	Agree	Agree	Agree	Agree	Agree	Agree	Agree	Agree	Agree	Agree
147	Young adults (18-25 years)	Female	Islam	Single	Bachelor's degree	Student	Nuclear	>30,000 BDT	Rural	Neutral	Yes	No	No	Yes	No	Good	Moderate	No	Yes	High	High	Yes	No	Yes	No	No	No	Yes	No	No	No	Agree	Undecided	Undecided	Agree	Agree	Agree	Agree	Undecided	Agree	Agree	Agree	Agree	Agree	Agree	Agree	Agree	Undecided	Agree
148	Young adults (18-25 years)	Female	Hindu	Single	Bachelor's degree	Student	Joint	20,000-30,000 BDT	Urban	Neutral	Yes	No	Yes	No	No	Moderate	Moderate	No	No	High	Medium	Yes	Yes	Yes	Yes	No	No	No	No	No	Yes	Undecided	Undecided	Disagree	Undecided	Undecided	Undecided	Undecided	Agree	Undecided	Undecided	Undecided	Agree	Undecided	Undecided	Undecided	Undecided	Undecided	Agree
149	Young adults (18-25 years)	Male	Islam	Single	Bachelor's degree	Student	Joint	20,000-30,000 BDT	Urban	Neutral	No	No	No	Yes	No	Good	Good	Not sure	Not sure	Medium	Medium	No	Yes	Yes	No	No	No	No	No	No	No	Agree	Disagree	Disagree	Disagree	Disagree	Disagree	Disagree	Disagree	Disagree	Disagree	Disagree	Disagree	Disagree	Disagree	Disagree	Disagree	Disagree	Disagree
150	Young adults (18-25 years)	Female	Islam	Single	Bachelor's degree	Student	Joint	>30,000 BDT	Urban	Neutral	Yes	No	No	No	No	Good	Good	Not sure	Yes	Medium	Medium	Yes	Yes	Yes	Yes	Yes	Yes	Yes	Yes	No	No	Undecided	Disagree	Disagree	Agree	Disagree	Disagree	Disagree	Agree	Agree	Agree	Agree	Agree	Agree	Undecided	Undecided	Agree	Agree	Agree
151	Young adults (18-25 years)	Male	Islam	Single	Bachelor's degree	Student	Nuclear	20,000-30,000 BDT	Urban	Neutral	No	No	No	No	No	Moderate	Good	Not sure	Not sure	Medium	Medium	Yes	No	No	No	No	No	No	No	No	No	Disagree	Undecided	Agree	Disagree	Disagree	Disagree	Disagree	Agree	Agree	Disagree	Disagree	Disagree	Disagree	Disagree	Disagree	Disagree	Disagree	Disagree
152	Young adults (18-25 years)	Male	Islam	Single	Bachelor's degree	Student	Nuclear	20,000-30,000 BDT	Urban	Neutral	Yes	No	No	No	Yes	Moderate	Moderate	Not sure	Yes	High	Medium	No	No	Yes	No	No	No	No	No	No	No	Disagree	Disagree	Agree	Disagree	Disagree	Disagree	Disagree	Disagree	Disagree	Disagree	Disagree	Disagree	Disagree	Disagree	Disagree	Disagree	Disagree	Disagree
153	Young adults (18-25 years)	Male	Hindu	Single	Higher secondary school or less	Student	Nuclear	>30,000 BDT	Urban	Neutral	No	No	No	No	No	Very poor	Good	Not sure	Not sure	High	High	Yes	Yes	Yes	Yes	Yes	No	Yes	No	No	No	Disagree	Undecided	Agree	Disagree	Undecided	Undecided	Undecided	Undecided	Disagree	Undecided	Undecided	Disagree	Undecided	Disagree	Undecided	Undecided	Undecided	Agree
154	Young adults (18-25 years)	Male	Islam	Single	Bachelor's degree	Student	Nuclear	>20,000 BDT	Urban	Neutral	Yes	No	No	No	No	Good	Moderate	No	No	Medium	Low	Yes	No	No	No	No	No	No	No	No	No	Agree	Undecided	Agree	Agree	Undecided	Undecided	Undecided	Agree	Agree	Agree	Agree	Agree	Undecided	Undecided	Undecided	Undecided	Undecided	Undecided
155	Young adults (18-25 years)	Male	Islam	Single	Bachelor's degree	Student	Nuclear	20,000-30,000 BDT	Urban	Neutral	Yes	Yes	No	Yes	Yes	Moderate	Moderate	Not sure	Yes	Medium	Medium	Yes	No	No	No	No	No	No	No	No	Yes	Undecided	Undecided	Undecided	Disagree	Undecided	Disagree	Disagree	Undecided	Disagree	Undecided	Disagree	Undecided	Disagree	Undecided	Disagree	Agree	Agree	Undecided
156	Young adults (18-25 years)	Male	Islam	Single	Higher secondary school or less	Student	Nuclear	>20,000 BDT	Urban	Neutral	No	No	Yes	Yes	No	Very poor	Moderate	Not sure	Not sure	High	Low	Yes	Yes	Yes	Yes	Yes	Yes	No	No	No	No	Disagree	Agree	Undecided	Undecided	Disagree	Agree	Agree	Disagree	Undecided	Disagree	Agree	Undecided	Agree	Disagree	Undecided	Agree	Agree	Undecided
157	Young adults (18-25 years)	Male	Islam	Single	Higher secondary school or less	Student	Joint	>30,000 BDT	Urban	Neutral	No	No	No	Yes	No	Moderate	Good	Not sure	Not sure	Low	Low	No	Yes	Yes	No	Yes	Yes	Yes	No	No	No	Disagree	Undecided	Agree	Agree	Agree	Agree	Agree	Agree	Agree	Undecided	Undecided	Agree	Undecided	Undecided	Agree	Disagree	Disagree	Agree
158	Young adults (18-25 years)	Male	Islam	Single	Bachelor's degree	Student	Nuclear	>20,000 BDT	Urban	Neutral	Yes	No	No	Yes	Yes	Moderate	Moderate	Not sure	Not sure	Medium	Medium	Yes	Yes	Yes	Yes	Yes	Yes	No	No	No	No	Agree	Undecided	Agree	Disagree	Disagree	Disagree	Disagree	Agree	Agree	Agree	Agree	Agree	Agree	Disagree	Disagree	Disagree	Disagree	Agree
159	Young adults (18-25 years)	Female	Islam	Single	Bachelor's degree	Student	Nuclear	20,000-30,000 BDT	Urban	Neutral	No	No	No	No	No	Moderate	Poor	Not sure	Not sure	Medium	Medium	Yes	No	No	No	No	No	No	No	No	Yes	Disagree	Disagree	Disagree	Disagree	Disagree	Disagree	Disagree	Disagree	Agree	Disagree	Disagree	Disagree	Disagree	Disagree	Disagree	Disagree	Disagree	Disagree
160	Young adults (18-25 years)	Female	Islam	Married	Higher secondary school or less	Student	Nuclear	>20,000 BDT	Urban	Ruling party	Yes	Yes	Yes	Yes	Yes	Very poor	Very poor	Yes	Yes	Low	Low	Yes	No	No	No	No	No	No	No	No	Yes	Agree	Agree	Agree	Agree	Agree	Agree	Agree	Agree	Agree	Agree	Agree	Agree	Agree	Agree	Agree	Agree	Agree	Agree
161	Young adults (18-25 years)	Male	Islam	Married	Higher secondary school or less	Student	Nuclear	>20,000 BDT	Urban	Ruling party	Yes	Yes	Yes	Yes	Yes	Very poor	Very poor	Yes	Yes	Low	Low	Yes	No	No	No	No	No	No	No	No	Yes	Agree	Agree	Agree	Agree	Agree	Agree	Agree	Agree	Agree	Agree	Agree	Agree	Agree	Agree	Agree	Agree	Agree	Agree
162	Young adults (18-25 years)	Male	Islam	Married	Higher secondary school or less	Student	Nuclear	>20,000 BDT	Rural	Ruling party	No	Yes	No	No	Yes	Good	Poor	No	Yes	High	High	Yes	No	No	No	No	No	No	No	No	No	Undecided	Undecided	Undecided	Undecided	Undecided	Undecided	Undecided	Undecided	Undecided	Undecided	Undecided	Undecided	Undecided	Undecided	Undecided	Undecided	Undecided	Undecided
163	Young adults (18-25 years)	Male	Islam	Single	Bachelor's degree	Student	Nuclear	>30,000 BDT	Rural	Neutral	Yes	No	No	Yes	No	Moderate	Good	Not sure	Not sure	Low	Low	No	No	Yes	No	No	No	No	No	No	No	Agree	Undecided	Agree	Agree	Undecided	Undecided	Undecided	Agree	Agree	Agree	Agree	Agree	Agree	Undecided	Agree	Agree	Agree	Agree
164	Young adults (18-25 years)	Female	Islam	Separated/Divorced/Widowed	Higher secondary school or less	Student	Nuclear	>30,000 BDT	Rural	Ruling party	No	Yes	No	No	Yes	Poor	Moderate	Not sure	Not sure	Medium	Medium	Yes	No	No	No	No	No	No	No	No	Yes	Undecided	Undecided	Undecided	Undecided	Undecided	Undecided	Undecided	Undecided	Undecided	Undecided	Undecided	Undecided	Undecided	Undecided	Undecided	Undecided	Undecided	Undecided
165	Young adults (18-25 years)	Female	Islam	Single	Higher secondary school or less	Student	Nuclear	>20,000 BDT	Urban	Neutral	Yes	No	No	No	No	Moderate	Moderate	No	Not sure	Medium	Medium	Yes	Yes	Yes	Yes	Yes	Yes	Yes	No	No	No	Undecided	Agree	Disagree	Undecided	Disagree	Agree	Disagree	Undecided	Undecided	Undecided	Agree	Undecided	Agree	Undecided	Disagree	Agree	Disagree	Undecided
166	Young adults (18-25 years)	Male	Islam	Single	Bachelor's degree	Student	Nuclear	>20,000 BDT	Urban	Opposing party	Yes	Yes	No	No	No	Moderate	Moderate	No	Not sure	Medium	Medium	Yes	Yes	Yes	No	No	No	No	No	No	No	Disagree	Undecided	Agree	Disagree	Disagree	Disagree	Disagree	Undecided	Undecided	Undecided	Disagree	Agree	Undecided	Agree	Agree	Undecided	Undecided	Undecided
167	Young adults (18-25 years)	Male	Islam	Single	Bachelor's degree	Student	Nuclear	20,000-30,000 BDT	Rural	Neutral	Yes	No	No	No	Yes	Good	Good	Not sure	No	Low	Low	Yes	Yes	Yes	Yes	Yes	Yes	No	No	No	No	Agree	Undecided	Agree	Agree	Undecided	Agree	Agree	Agree	Undecided	Undecided	Undecided	Agree	Undecided	Undecided	Undecided	Undecided	Agree	Agree
168	Young adults (18-25 years)	Male	Islam	Single	Bachelor's degree	Student	Nuclear	>20,000 BDT	Rural	Neutral	Yes	No	No	No	No	Moderate	Moderate	No	No	Medium	Medium	Yes	Yes	Yes	Yes	Yes	No	No	No	No	No	Agree	Undecided	Disagree	Agree	Undecided	Agree	Disagree	Agree	Agree	Agree	Agree	Disagree	Disagree	Disagree	Disagree	Disagree	Undecided	Undecided
169	Young adults (18-25 years)	Male	Islam	Single	Bachelor's degree	Student	Nuclear	>20,000 BDT	Rural	Neutral	Yes	No	No	No	No	Good	Good	No	No	Low	Low	Yes	Yes	Yes	Yes	No	Yes	No	Yes	Yes	No	Agree	Agree	Disagree	Undecided	Agree	Disagree	Disagree	Agree	Agree	Agree	Agree	Undecided	Agree	Undecided	Undecided	Agree	Agree	Undecided
170	Young adults (18-25 years)	Male	Islam	Single	Bachelor's degree	Student	Nuclear	20,000-30,000 BDT	Rural	Neutral	Yes	No	No	Yes	No	Good	Moderate	No	Not sure	Medium	Medium	Yes	Yes	Yes	Yes	Yes	No	No	No	Yes	No	Disagree	Undecided	Agree	Undecided	Disagree	Undecided	Agree	Undecided	Disagree	Agree	Agree	Agree	Agree	Undecided	Agree	Undecided	Agree	Agree
171	Young adults (18-25 years)	Male	Islam	Single	Bachelor's degree	Student	Joint	>20,000 BDT	Urban	Opposing party	Yes	No	No	Yes	No	Very good	Very good	No	No	Low	Low	Yes	Yes	No	No	No	Yes	No	No	No	No	Disagree	Disagree	Disagree	Disagree	Disagree	Disagree	Disagree	Disagree	Disagree	Disagree	Disagree	Disagree	Disagree	Disagree	Disagree	Disagree	Disagree	Disagree
172	Young adults (18-25 years)	Female	Islam	Single	Bachelor's degree	Student	Nuclear	>30,000 BDT	Urban	Neutral	Yes	No	No	No	Yes	Good	Very good	No	No	Low	High	No	No	No	No	No	Yes	No	No	No	No	Undecided	Undecided	Agree	Disagree	Disagree	Disagree	Disagree	Disagree	Disagree	Disagree	Disagree	Disagree	Disagree	Disagree	Disagree	Disagree	Disagree	Disagree
173	Young adults (18-25 years)	Female	Islam	Single	Bachelor's degree	Student	Nuclear	>20,000 BDT	Urban	Neutral	Yes	No	No	Yes	No	Moderate	Good	No	Yes	Medium	High	Yes	No	No	No	No	No	No	No	No	No	Agree	Disagree	Agree	Undecided	Disagree	Disagree	Agree	Agree	Disagree	Disagree	Disagree	Disagree	Disagree	Undecided	Undecided	Disagree	Undecided	Disagree
174	Young adults (18-25 years)	Male	Hindu	Single	Higher secondary school or less	Student	Joint	>20,000 BDT	Urban	Neutral	Yes	No	No	No	Yes	Good	Good	No	No	Medium	High	Yes	Yes	Yes	Yes	Yes	No	No	No	No	No	Agree	Undecided	Agree	Disagree	Agree	Agree	Undecided	Agree	Agree	Undecided	Disagree	Agree	Undecided	Disagree	Agree	Agree	Disagree	Agree
175	Young adults (18-25 years)	Male	Islam	Single	Bachelor's degree	Student	Nuclear	20,000-30,000 BDT	Rural	Neutral	No	Yes	Yes	Yes	No	Moderate	Moderate	Not sure	Not sure	Medium	Low	Yes	No	No	Yes	Yes	Yes	No	No	No	Yes	Agree	Undecided	Agree	Undecided	Agree	Undecided	Agree	Agree	Agree	Agree	Agree	Undecided	Agree	Undecided	Agree	Undecided	Agree	Agree
176	Young adults (18-25 years)	Male	Hindu	Single	Higher secondary school or less	Student	Joint	20,000-30,000 BDT	Rural	Opposing party	No	Yes	Yes	Yes	No	Very poor	Moderate	Yes	Yes	Low	Medium	Yes	No	Yes	Yes	No	No	No	No	No	Yes	Agree	Undecided	Agree	Undecided	Undecided	Agree	Undecided	Agree	Undecided	Agree	Undecided	Agree	Undecided	Agree	Undecided	Agree	Undecided	Undecided
177	Young adults (18-25 years)	Male	Islam	Single	Bachelor's degree	Student	Joint	>20,000 BDT	Rural	Ruling party	Yes	No	No	No	No	Good	Good	No	Not sure	Low	Low	Yes	Yes	Yes	Yes	No	No	No	No	No	No	Agree	Agree	Agree	Agree	Agree	Agree	Agree	Agree	Agree	Agree	Agree	Agree	Agree	Agree	Agree	Agree	Agree	Agree
178	Young adults (18-25 years)	Female	Islam	Single	Bachelor's degree	Student	Nuclear	>30,000 BDT	Urban	Neutral	No	No	No	Yes	Yes	Good	Good	Not sure	No	Medium	Low	Yes	Yes	Yes	Yes	Yes	Yes	Yes	Yes	No	Yes	Agree	Undecided	Disagree	Agree	Agree	Agree	Agree	Agree	Agree	Agree	Agree	Agree	Undecided	Undecided	Agree	Undecided	Undecided	Agree
179	Young adults (18-25 years)	Female	Islam	Single	Higher secondary school or less	Student	Nuclear	>20,000 BDT	Rural	Neutral	Yes	No	No	Yes	No	Good	Moderate	Not sure	Yes	Medium	Medium	Yes	No	Yes	No	No	No	No	No	No	No	Agree	Undecided	Disagree	Agree	Undecided	Disagree	Disagree	Disagree	Agree	Agree	Agree	Agree	Agree	Agree	Agree	Disagree	Disagree	Agree
180	Young adults (18-25 years)	Male	Islam	Single	Bachelor's degree	Student	Nuclear	>30,000 BDT	Urban	Neutral	Yes	No	No	Yes	No	Moderate	Very good	Not sure	Yes	Medium	Medium	Yes	Yes	Yes	Yes	Yes	Yes	Yes	Yes	Yes	No	Agree	Disagree	Disagree	Undecided	Disagree	Undecided	Undecided	Agree	Agree	Agree	Agree	Agree	Disagree	Disagree	Disagree	Disagree	Agree	Disagree
181	Young adults (18-25 years)	Male	Islam	Single	Bachelor's degree	Student	Nuclear	20,000-30,000 BDT	Rural	Neutral	Yes	No	No	Yes	No	Good	Moderate	Not sure	No	Medium	Low	Yes	No	No	No	No	Yes	No	No	No	No	Agree	Agree	Disagree	Agree	Agree	Undecided	Agree	Disagree	Disagree	Disagree	Disagree	Agree	Disagree	Agree	Agree	Undecided	Agree	Agree
182	Young adults (18-25 years)	Male	Islam	Single	Bachelor's degree	Student	Nuclear	>30,000 BDT	Urban	Neutral	Yes	No	No	Yes	No	Good	Good	Not sure	Yes	Medium	Medium	Yes	Yes	Yes	No	No	No	No	No	No	No	Agree	Undecided	Agree	Agree	Disagree	Undecided	Agree	Agree	Disagree	Disagree	Disagree	Disagree	Disagree	Disagree	Disagree	Disagree	Disagree	Disagree
183	Young adults (18-25 years)	Male	Islam	Single	Bachelor's degree	Student	Nuclear	>20,000 BDT	Urban	Neutral	Yes	No	No	No	No	Good	Good	No	No	Low	High	No	Yes	Yes	No	No	No	No	No	No	No	Undecided	Undecided	Disagree	Disagree	Agree	Agree	Disagree	Disagree	Disagree	Disagree	Disagree	Disagree	Disagree	Disagree	Disagree	Disagree	Disagree	Disagree
184	Young adults (18-25 years)	Male	Islam	Single	Bachelor's degree	Student	Joint	>30,000 BDT	Urban	Ruling party	Yes	Yes	No	Yes	No	Good	Moderate	No	No	Low	Medium	No	Yes	Yes	Yes	Yes	Yes	Yes	Yes	Yes	No	Agree	Undecided	Undecided	Agree	Undecided	Undecided	Agree	Agree	Undecided	Agree	Agree	Agree	Undecided	Undecided	Undecided	Agree	Agree	Agree
185	Young adults (18-25 years)	Male	Islam	Single	Higher secondary school or less	Student	Nuclear	>30,000 BDT	Urban	Neutral	Yes	No	No	Yes	Yes	Good	Good	No	No	Medium	Medium	Yes	Yes	Yes	Yes	No	No	No	No	No	Yes	Disagree	Undecided	Agree	Undecided	Undecided	Undecided	Agree	Agree	Undecided	Undecided	Undecided	Agree	Undecided	Undecided	Undecided	Undecided	Undecided	Undecided
186	Young adults (18-25 years)	Male	Islam	Single	Higher secondary school or less	Student	Nuclear	20,000-30,000 BDT	Urban	Neutral	Yes	Yes	No	No	No	Moderate	Good	No	No	Medium	Medium	Yes	No	No	No	No	No	No	No	No	No	Agree	Disagree	Undecided	Agree	Disagree	Agree	Agree	Disagree	Agree	Agree	Agree	Undecided	Agree	Disagree	Disagree	Agree	Agree	Agree
187	Young adults (18-25 years)	Male	Islam	Single	Bachelor's degree	Student	Nuclear	>30,000 BDT	Urban	Neutral	Yes	No	No	No	No	Very good	Moderate	Not sure	Yes	High	Medium	Yes	Yes	No	No	No	No	No	No	No	No	Agree	Agree	Undecided	Agree	Disagree	Disagree	Undecided	Disagree	Agree	Agree	Agree	Undecided	Agree	Agree	Agree	Agree	Undecided	Agree
188	Young adults (18-25 years)	Male	Islam	Single	Bachelor's degree	Student	Nuclear	>30,000 BDT	Urban	Neutral	Yes	No	No	Yes	Yes	Good	Moderate	No	No	Low	Medium	Yes	Yes	Yes	No	No	No	No	No	No	Yes	Agree	Undecided	Agree	Agree	Agree	Undecided	Undecided	Agree	Agree	Agree	Agree	Agree	Agree	Agree	Agree	Agree	Agree	Agree
189	Young adults (18-25 years)	Male	Islam	Married	Higher secondary school or less	Student	Nuclear	20,000-30,000 BDT	Urban	Ruling party	Yes	No	No	No	No	Good	Good	No	Yes	Medium	Medium	Yes	Yes	Yes	Yes	Yes	No	No	Yes	No	No	Agree	Undecided	Agree	Disagree	Undecided	Disagree	Agree	Disagree	Agree	Agree	Undecided	Agree	Disagree	Agree	Agree	Agree	Disagree	Agree
190	Young adults (18-25 years)	Female	Hindu	Single	Bachelor's degree	Student	Joint	20,000-30,000 BDT	Rural	Neutral	No	No	No	Yes	No	Good	Good	No	Not sure	Low	Low	No	No	Yes	No	No	No	No	No	No	No	Agree	Undecided	Disagree	Disagree	Undecided	Agree	Agree	Disagree	Agree	Agree	Agree	Agree	Disagree	Undecided	Undecided	Agree	Agree	Agree
191	Young adults (18-25 years)	Female	Islam	Single	Bachelor's degree	Student	Nuclear	>30,000 BDT	Urban	Neutral	Yes	No	No	No	No	Moderate	Moderate	No	Yes	Medium	Medium	Yes	Yes	Yes	Yes	Yes	Yes	No	No	No	Yes	Agree	Undecided	Disagree	Agree	Disagree	Agree	Disagree	Agree	Agree	Undecided	Undecided	Agree	Undecided	Undecided	Agree	Disagree	Undecided	Disagree
192	Young adults (18-25 years)	Male	Islam	Single	Higher secondary school or less	Student	Nuclear	>30,000 BDT	Urban	Neutral	Yes	No	Yes	Yes	No	Moderate	Moderate	Not sure	Yes	Medium	Medium	No	Yes	No	No	No	No	No	No	No	No	Agree	Undecided	Disagree	Disagree	Undecided	Disagree	Undecided	Agree	Agree	Agree	Agree	Agree	Undecided	Disagree	Undecided	Undecided	Disagree	Agree
193	Young adults (18-25 years)	Male	Islam	Single	Bachelor's degree	Student	Nuclear	>30,000 BDT	Urban	Neutral	Yes	Yes	No	Yes	No	Good	Good	No	No	Low	Low	No	Yes	No	No	No	No	No	No	No	No	Disagree	Undecided	Agree	Disagree	Undecided	Undecided	Undecided	Agree	Undecided	Undecided	Undecided	Agree	Agree	Agree	Agree	Agree	Agree	Agree
194	Young adults (18-25 years)	Male	Islam	Single	Bachelor's degree	Student	Joint	20,000-30,000 BDT	Urban	Neutral	Yes	Yes	No	Yes	No	Moderate	Moderate	No	No	Low	High	Yes	Yes	No	No	Yes	No	No	No	No	No	Agree	Undecided	Undecided	Agree	Undecided	Undecided	Undecided	Agree	Agree	Agree	Agree	Agree	Agree	Agree	Agree	Agree	Agree	Agree
195	Young adults (18-25 years)	Male	Islam	Single	Bachelor's degree	Student	Joint	>20,000 BDT	Rural	Neutral	Yes	No	No	Yes	Yes	Moderate	Good	Not sure	Yes	Medium	High	Yes	Yes	Yes	Yes	Yes	Yes	Yes	Yes	No	Yes	Agree	Undecided	Agree	Disagree	Undecided	Undecided	Undecided	Agree	Agree	Agree	Agree	Agree	Undecided	Agree	Agree	Undecided	Undecided	Agree
196	Young adults (18-25 years)	Male	Islam	Single	Bachelor's degree	Student	Nuclear	>20,000 BDT	Rural	Opposing party	Yes	No	No	Yes	No	Good	Moderate	No	No	High	High	Yes	Yes	Yes	Yes	No	No	No	No	No	No	Agree	Undecided	Agree	Agree	Agree	Undecided	Undecided	Agree	Agree	Agree	Agree	Agree	Undecided	Disagree	Disagree	Undecided	Disagree	Agree
197	Young adults (18-25 years)	Male	Islam	Single	Bachelor's degree	Student	Nuclear	>30,000 BDT	Urban	Neutral	Yes	No	No	No	Yes	Good	Moderate	No	No	Medium	Medium	Yes	Yes	Yes	No	Yes	No	No	Yes	No	Yes	Agree	Undecided	Agree	Undecided	Undecided	Agree	Undecided	Disagree	Undecided	Agree	Undecided	Disagree	Agree	Undecided	Agree	Undecided	Agree	Undecided
198	Young adults (18-25 years)	Male	Islam	Single	Bachelor's degree	Student	Nuclear	20,000-30,000 BDT	Urban	Neutral	Yes	No	No	No	No	Moderate	Moderate	No	No	Medium	Medium	Yes	Yes	No	No	No	No	No	No	No	No	Disagree	Undecided	Agree	Undecided	Undecided	Undecided	Undecided	Disagree	Undecided	Disagree	Undecided	Agree	Undecided	Agree	Agree	Undecided	Undecided	Undecided
199	Young adults (18-25 years)	Female	Islam	Single	Bachelor's degree	Student	Nuclear	>30,000 BDT	Rural	Neutral	Yes	No	No	Yes	No	Good	Good	No	No	Medium	Medium	Yes	Yes	Yes	Yes	Yes	No	No	No	No	No	Disagree	Undecided	Agree	Undecided	Undecided	Undecided	Undecided	Undecided	Undecided	Undecided	Undecided	Agree	Undecided	Undecided	Undecided	Agree	Undecided	Undecided
200	Young adults (18-25 years)	Female	Islam	Single	Bachelor's degree	Student	Joint	>20,000 BDT	Urban	Neutral	Yes	No	Yes	Yes	No	Moderate	Moderate	No	Yes	Medium	High	Yes	No	Yes	No	Yes	No	No	No	No	No	Disagree	Undecided	Agree	Agree	Undecided	Undecided	Undecided	Undecided	Agree	Agree	Agree	Agree	Agree	Agree	Agree	Undecided	Disagree	Agree
201	Young adults (18-25 years)	Male	Islam	Single	Bachelor's degree	Student	Nuclear	>20,000 BDT	Rural	Neutral	Yes	No	No	No	No	Moderate	Moderate	No	No	Medium	Medium	Yes	Yes	Yes	Yes	Yes	No	No	No	No	Yes	Disagree	Undecided	Agree	Disagree	Undecided	Disagree	Disagree	Agree	Disagree	Undecided	Undecided	Disagree	Disagree	Undecided	Undecided	Undecided	Disagree	Agree
202	Young adults (18-25 years)	Female	Islam	Single	Bachelor's degree	Student	Nuclear	>30,000 BDT	Urban	Neutral	Yes	No	No	Yes	Yes	Good	Good	No	Yes	Medium	Medium	Yes	Yes	Yes	Yes	Yes	No	No	No	No	Yes	Agree	Undecided	Agree	Agree	Undecided	Agree	Agree	Disagree	Agree	Agree	Agree	Agree	Undecided	Agree	Agree	Undecided	Undecided	Agree
203	Young adults (18-25 years)	Female	Islam	Single	Bachelor's degree	Student	Joint	>30,000 BDT	Urban	Neutral	Yes	No	No	Yes	No	Moderate	Good	No	No	Medium	Medium	Yes	Yes	Yes	No	Yes	No	No	No	No	No	Agree	Undecided	Agree	Agree	Undecided	Undecided	Undecided	Disagree	Agree	Undecided	Agree	Agree	Agree	Undecided	Undecided	Undecided	Disagree	Agree
204	Young adults (18-25 years)	Male	Islam	Single	Bachelor's degree	Student	Nuclear	>20,000 BDT	Rural	Opposing party	Yes	Yes	No	No	No	Good	Moderate	No	No	Medium	Medium	Yes	Yes	Yes	Yes	Yes	No	No	No	No	No	Agree	Disagree	Disagree	Disagree	Disagree	Disagree	Disagree	Disagree	Disagree	Disagree	Disagree	Disagree	Disagree	Disagree	Disagree	Disagree	Disagree	Disagree
205	Young adults (18-25 years)	Female	Islam	Single	Bachelor's degree	Student	Nuclear	>30,000 BDT	Urban	Neutral	Yes	No	No	Yes	Yes	Good	Good	No	No	Low	Medium	Yes	Yes	Yes	No	No	Yes	No	No	No	No	Agree	Undecided	Agree	Disagree	Undecided	Undecided	Undecided	Agree	Agree	Disagree	Disagree	Agree	Disagree	Agree	Agree	Undecided	Disagree	Disagree
206	Young adults (18-25 years)	Male	Islam	Single	Bachelor's degree	Student	Nuclear	20,000-30,000 BDT	Urban	Neutral	Yes	No	No	Yes	No	Moderate	Good	No	Not sure	Medium	Medium	Yes	Yes	Yes	No	No	No	No	No	No	No	Agree	Disagree	Agree	Agree	Disagree	Undecided	Undecided	Agree	Agree	Agree	Agree	Agree	Agree	Agree	Agree	Agree	Agree	Agree
207	Young adults (18-25 years)	Female	Islam	Single	Bachelor's degree	Student	Nuclear	20,000-30,000 BDT	Urban	Neutral	Yes	No	No	Yes	No	Moderate	Moderate	No	Yes	Medium	High	Yes	Yes	No	No	No	No	No	No	No	No	Agree	Undecided	Agree	Agree	Agree	Undecided	Agree	Agree	Agree	Undecided	Agree	Undecided	Agree	Undecided	Agree	Agree	Agree	Agree
208	Young adults (18-25 years)	Male	Islam	Married	Higher secondary school or less	Student	Nuclear	>20,000 BDT	Urban	Opposing party	Yes	Yes	Yes	No	No	Moderate	Moderate	Not sure	Not sure	Medium	Medium	No	No	Yes	No	No	No	No	No	No	Yes	Agree	Agree	Agree	Agree	Agree	Agree	Agree	Agree	Agree	Agree	Agree	Agree	Agree	Agree	Agree	Agree	Agree	Agree
209	Young adults (18-25 years)	Male	Islam	Single	Bachelor's degree	Student	Nuclear	>30,000 BDT	Urban	Neutral	Yes	No	No	No	No	Very good	Good	Not sure	Yes	Medium	Medium	Yes	Yes	Yes	Yes	Yes	No	Yes	Yes	Yes	No	Undecided	Disagree	Agree	Undecided	Undecided	Undecided	Disagree	Undecided	Undecided	Undecided	Undecided	Undecided	Undecided	Disagree	Disagree	Undecided	Undecided	Undecided
210	Young adults (18-25 years)	Male	Islam	Single	Bachelor's degree	Student	Nuclear	20,000-30,000 BDT	Urban	Neutral	Yes	No	No	Yes	No	Good	Good	Not sure	Not sure	High	High	Yes	Yes	Yes	No	No	No	No	No	No	No	Agree	Undecided	Agree	Undecided	Disagree	Disagree	Disagree	Disagree	Agree	Agree	Agree	Agree	Disagree	Agree	Disagree	Disagree	Disagree	Disagree
211	Young adults (18-25 years)	Male	Islam	Single	Bachelor's degree	Student	Nuclear	20,000-30,000 BDT	Urban	Neutral	Yes	No	Yes	Yes	No	Moderate	Good	Not sure	No	Medium	Medium	Yes	Yes	Yes	Yes	Yes	No	No	No	No	No	Disagree	Undecided	Agree	Disagree	Undecided	Disagree	Disagree	Undecided	Undecided	Undecided	Undecided	Agree	Undecided	Disagree	Disagree	Agree	Disagree	Agree
212	Young adults (18-25 years)	Female	Islam	Single	Bachelor's degree	Student	Joint	20,000-30,000 BDT	Urban	Neutral	Yes	No	No	No	No	Very poor	Moderate	Not sure	Yes	Medium	Low	Yes	Yes	Yes	Yes	Yes	Yes	No	Yes	No	Yes	Undecided	Agree	Disagree	Agree	Undecided	Agree	Agree	Undecided	Undecided	Agree	Agree	Undecided	Agree	Agree	Undecided	Disagree	Agree	Undecided
213	Young adults (18-25 years)	Male	Islam	Single	Bachelor's degree	Student	Nuclear	>30,000 BDT	Urban	Ruling party	Yes	No	No	No	No	Moderate	Moderate	No	No	Medium	High	No	Yes	No	No	No	No	No	No	No	No	Agree	Undecided	Undecided	Undecided	Undecided	Undecided	Undecided	Undecided	Undecided	Undecided	Undecided	Agree	Undecided	Undecided	Undecided	Undecided	Agree	Agree
214	Young adults (18-25 years)	Male	Islam	Single	Bachelor's degree	Student	Nuclear	>20,000 BDT	Rural	Ruling party	No	Yes	No	Yes	Yes	Good	Good	Not sure	Yes	Low	Low	Yes	Yes	Yes	Yes	Yes	Yes	Yes	No	No	No	Disagree	Undecided	Agree	Undecided	Undecided	Agree	Disagree	Disagree	Disagree	Undecided	Undecided	Agree	Undecided	Undecided	Undecided	Undecided	Agree	Agree
215	Young adults (18-25 years)	Female	Hindu	Single	Bachelor's degree	Student	Nuclear	>20,000 BDT	Urban	Opposing party	Yes	No	No	No	No	Moderate	Moderate	No	No	Medium	High	Yes	Yes	Yes	No	No	No	No	No	No	No	Undecided	Agree	Disagree	Agree	Undecided	Agree	Undecided	Agree	Agree	Undecided	Agree	Agree	Undecided	Undecided	Agree	Agree	Undecided	Agree
216	Young adults (18-25 years)	Male	Islam	Single	Bachelor's degree	Student	Joint	>20,000 BDT	Urban	Neutral	Yes	No	No	No	Yes	Good	Good	No	Yes	Medium	Medium	Yes	Yes	Yes	Yes	Yes	Yes	Yes	Yes	No	Yes	Undecided	Undecided	Agree	Agree	Undecided	Undecided	Undecided	Undecided	Disagree	Undecided	Undecided	Undecided	Undecided	Undecided	Undecided	Undecided	Undecided	Agree
217	Young adults (18-25 years)	Male	Islam	Single	Bachelor's degree	Student	Nuclear	>30,000 BDT	Urban	Neutral	Yes	No	No	No	No	Moderate	Moderate	Not sure	No	Medium	Medium	Yes	Yes	Yes	Yes	Yes	No	No	No	No	No	Disagree	Disagree	Undecided	Agree	Agree	Undecided	Agree	Disagree	Undecided	Agree	Undecided	Disagree	Agree	Undecided	Undecided	Agree	Undecided	Disagree
218	Young adults (18-25 years)	Male	Islam	Single	Higher secondary school or less	Student	Nuclear	>20,000 BDT	Urban	Ruling party	No	Yes	No	Yes	No	Very good	Moderate	No	No	Low	Low	Yes	No	No	No	No	No	No	No	No	No	Agree	Undecided	Agree	Disagree	Agree	Agree	Agree	Agree	Agree	Agree	Agree	Agree	Agree	Agree	Agree	Agree	Agree	Agree
219	Young adults (18-25 years)	Male	Islam	Single	Bachelor's degree	Student	Joint	20,000-30,000 BDT	Urban	Ruling party	No	No	No	Yes	No	Very good	Very good	No	Yes	Medium	Low	Yes	Yes	Yes	Yes	Yes	Yes	Yes	No	No	Yes	Agree	Undecided	Agree	Undecided	Undecided	Undecided	Agree	Agree	Agree	Undecided	Undecided	Agree	Undecided	Undecided	Undecided	Undecided	Agree	Undecided
220	Young adults (18-25 years)	Female	Islam	Separated/Divorced/Widowed	Bachelor's degree	Student	Nuclear	>20,000 BDT	Urban	Neutral	Yes	No	No	Yes	No	Moderate	Good	Not sure	Yes	Low	Low	Yes	Yes	Yes	Yes	Yes	Yes	No	No	No	No	Agree	Undecided	Agree	Agree	Disagree	Undecided	Agree	Disagree	Agree	Agree	Agree	Agree	Undecided	Disagree	Agree	Undecided	Undecided	Undecided
221	Young adults (18-25 years)	Male	Islam	Single	Bachelor's degree	Student	Joint	>30,000 BDT	Urban	Opposing party	Yes	No	No	Yes	No	Good	Moderate	No	No	Low	Low	Yes	Yes	No	Yes	No	No	No	No	No	No	Agree	Undecided	Undecided	Agree	Agree	Agree	Agree	Agree	Agree	Agree	Agree	Disagree	Agree	Disagree	Undecided	Agree	Agree	Agree
222	Young adults (18-25 years)	Male	Islam	Single	Bachelor's degree	Student	Nuclear	>30,000 BDT	Urban	Neutral	Yes	Yes	No	Yes	No	Good	Good	No	No	Medium	Medium	Yes	Yes	Yes	Yes	Yes	Yes	Yes	Yes	No	No	Agree	Undecided	Undecided	Agree	Undecided	Undecided	Undecided	Agree	Agree	Agree	Agree	Agree	Agree	Undecided	Undecided	Undecided	Agree	Undecided
223	Young adults (18-25 years)	Female	Islam	Single	Bachelor's degree	Student	Nuclear	>30,000 BDT	Urban	Neutral	Yes	No	No	No	Yes	Good	Good	No	Yes	Medium	Low	Yes	Yes	Yes	Yes	Yes	Yes	Yes	Yes	No	Yes	Disagree	Undecided	Disagree	Disagree	Undecided	Undecided	Undecided	Undecided	Disagree	Disagree	Undecided	Undecided	Disagree	Disagree	Undecided	Disagree	Agree	Agree
224	Young adults (18-25 years)	Male	Islam	Single	Bachelor's degree	Student	Joint	>20,000 BDT	Urban	Ruling party	Yes	No	No	Yes	Yes	Good	Good	No	No	Medium	High	Yes	Yes	No	Yes	No	Yes	No	No	No	Yes	Disagree	Agree	Undecided	Undecided	Undecided	Agree	Agree	Undecided	Agree	Undecided	Disagree	Undecided	Agree	Undecided	Undecided	Undecided	Agree	Undecided
225	Young adults (18-25 years)	Male	Islam	Single	Bachelor's degree	Student	Nuclear	>20,000 BDT	Rural	Opposing party	Yes	No	No	Yes	No	Good	Good	Not sure	No	Medium	Low	Yes	Yes	Yes	Yes	Yes	No	No	No	No	No	Disagree	Undecided	Agree	Undecided	Undecided	Disagree	Agree	Agree	Disagree	Disagree	Agree	Agree	Agree	Undecided	Undecided	Undecided	Disagree	Disagree
226	Young adults (18-25 years)	Male	Islam	Single	Bachelor's degree	Student	Nuclear	>30,000 BDT	Rural	Neutral	No	Yes	No	No	No	Moderate	Moderate	Not sure	No	Medium	Medium	Yes	Yes	Yes	Yes	Yes	No	No	No	No	Yes	Agree	Undecided	Undecided	Agree	Undecided	Undecided	Disagree	Agree	Agree	Undecided	Undecided	Agree	Undecided	Agree	Agree	Disagree	Agree	Agree
227	Young adults (18-25 years)	Male	Islam	Single	Bachelor's degree	Student	Nuclear	>30,000 BDT	Urban	Ruling party	Yes	No	No	No	No	Moderate	Good	No	No	Medium	Medium	Yes	Yes	Yes	Yes	No	Yes	No	Yes	No	No	Agree	Undecided	Agree	Disagree	Undecided	Undecided	Agree	Agree	Agree	Agree	Agree	Agree	Undecided	Undecided	Undecided	Undecided	Undecided	Undecided
228	Young adults (18-25 years)	Male	Islam	Single	Bachelor's degree	Student	Nuclear	20,000-30,000 BDT	Urban	Ruling party	Yes	Yes	No	Yes	No	Moderate	Moderate	No	Yes	Medium	Medium	Yes	No	No	No	No	No	No	No	No	No	Agree	Disagree	Disagree	Agree	Undecided	Disagree	Disagree	Undecided	Agree	Agree	Agree	Agree	Agree	Agree	Agree	Agree	Undecided	Agree
229	Young adults (18-25 years)	Male	Islam	Single	Bachelor's degree	Student	Joint	20,000-30,000 BDT	Rural	Neutral	No	No	No	Yes	No	Good	Good	No	No	Low	Medium	Yes	No	Yes	Yes	Yes	Yes	No	Yes	No	No	Agree	Disagree	Disagree	Agree	Undecided	Disagree	Disagree	Undecided	Agree	Agree	Agree	Agree	Disagree	Agree	Agree	Undecided	Undecided	Agree
230	Young adults (18-25 years)	Male	Islam	Single	Bachelor's degree	Student	Nuclear	>30,000 BDT	Urban	Neutral	Yes	No	No	Yes	Yes	Very good	Good	No	No	Medium	Medium	Yes	Yes	No	Yes	Yes	No	No	No	No	Yes	Undecided	Undecided	Agree	Agree	Undecided	Undecided	Agree	Undecided	Undecided	Undecided	Undecided	Undecided	Undecided	Undecided	Undecided	Undecided	Undecided	Undecided
231	Young adults (18-25 years)	Male	Islam	Single	Bachelor's degree	Student	Nuclear	20,000-30,000 BDT	Urban	Neutral	Yes	No	No	Yes	No	Very good	Moderate	No	Yes	Medium	Medium	Yes	Yes	Yes	Yes	Yes	Yes	Yes	Yes	Yes	No	Agree	Disagree	Disagree	Disagree	Disagree	Disagree	Disagree	Disagree	Disagree	Disagree	Disagree	Disagree	Disagree	Disagree	Disagree	Disagree	Disagree	Disagree
232	Young adults (18-25 years)	Male	Islam	Single	Bachelor's degree	Student	Joint	>20,000 BDT	Rural	Neutral	Yes	No	Yes	Yes	No	Good	Moderate	No	No	Low	Low	Yes	Yes	No	Yes	Yes	No	No	No	No	No	Agree	Agree	Disagree	Disagree	Disagree	Disagree	Disagree	Disagree	Disagree	Agree	Agree	Agree	Agree	Agree	Disagree	Undecided	Undecided	Undecided
233	Young adults (18-25 years)	Male	Islam	Single	Bachelor's degree	Student	Nuclear	20,000-30,000 BDT	Urban	Neutral	Yes	No	No	No	No	Very good	Good	Not sure	Not sure	Low	Low	Yes	Yes	Yes	Yes	Yes	Yes	Yes	Yes	Yes	No	Disagree	Disagree	Disagree	Agree	Undecided	Disagree	Disagree	Disagree	Disagree	Disagree	Agree	Disagree	Agree	Agree	Agree	Disagree	Disagree	Agree
234	Young adults (18-25 years)	Male	Islam	Single	Higher secondary school or less	Student	Joint	>20,000 BDT	Urban	Opposing party	Yes	No	No	No	No	Good	Good	No	No	Low	Low	Yes	Yes	Yes	Yes	No	Yes	No	Yes	No	No	Agree	Undecided	Undecided	Agree	Agree	Agree	Agree	Agree	Agree	Agree	Agree	Agree	Agree	Agree	Agree	Agree	Agree	Agree
235	Young adults (18-25 years)	Male	Islam	Single	Bachelor's degree	Student	Joint	>20,000 BDT	Urban	Opposing party	Yes	No	No	No	No	Moderate	Moderate	No	No	Low	Medium	Yes	Yes	Yes	Yes	Yes	Yes	No	No	Yes	No	Agree	Undecided	Disagree	Undecided	Agree	Undecided	Undecided	Agree	Agree	Undecided	Agree	Agree	Agree	Undecided	Disagree	Agree	Disagree	Agree
236	Young adults (18-25 years)	Male	Islam	Single	Higher secondary school or less	Student	Joint	>20,000 BDT	Urban	Neutral	Yes	No	No	No	No	Very good	Moderate	Not sure	Not sure	Low	Low	Yes	No	Yes	No	Yes	No	No	No	Yes	No	Agree	Agree	Undecided	Agree	Disagree	Agree	Agree	Agree	Agree	Agree	Agree	Agree	Agree	Disagree	Disagree	Agree	Agree	Agree
237	Young adults (18-25 years)	Male	Islam	Single	Bachelor's degree	Student	Nuclear	>20,000 BDT	Urban	Opposing party	Yes	No	No	No	No	Good	Moderate	No	No	Low	High	Yes	Yes	No	Yes	No	No	No	No	No	No	Agree	Undecided	Agree	Agree	Agree	Undecided	Undecided	Undecided	Agree	Agree	Undecided	Disagree	Disagree	Agree	Disagree	Undecided	Disagree	Agree
238	Young adults (18-25 years)	Male	Hindu	Single	Bachelor's degree	Student	Nuclear	>20,000 BDT	Urban	Ruling party	No	No	No	Yes	Yes	Moderate	Moderate	Yes	Yes	Medium	Medium	Yes	Yes	Yes	Yes	Yes	No	Yes	No	Yes	Yes	Agree	Undecided	Agree	Agree	Disagree	Undecided	Undecided	Disagree	Agree	Disagree	Agree	Agree	Disagree	Disagree	Agree	Undecided	Undecided	Agree
239	Young adults (18-25 years)	Male	Islam	Single	Bachelor's degree	Student	Nuclear	20,000-30,000 BDT	Urban	Neutral	Yes	No	No	No	No	Good	Good	Not sure	Not sure	Medium	Medium	Yes	No	Yes	Yes	No	Yes	Yes	Yes	No	No	Agree	Undecided	Agree	Agree	Undecided	Undecided	Undecided	Agree	Agree	Agree	Agree	Agree	Undecided	Undecided	Undecided	Undecided	Agree	Agree
240	Young adults (18-25 years)	Female	Islam	Single	Bachelor's degree	Student	Nuclear	20,000-30,000 BDT	Urban	Neutral	Yes	No	No	Yes	No	Moderate	Moderate	No	No	Low	Low	Yes	No	No	Yes	No	Yes	No	No	No	No	Agree	Agree	Disagree	Agree	Undecided	Disagree	Disagree	Disagree	Agree	Agree	Agree	Agree	Agree	Agree	Agree	Agree	Undecided	Agree
241	Young adults (18-25 years)	Male	Islam	Single	Bachelor's degree	Student	Nuclear	>30,000 BDT	Rural	Opposing party	Yes	No	No	No	No	Very good	Moderate	No	No	Low	Medium	Yes	Yes	Yes	Yes	No	No	No	Yes	Yes	No	Disagree	Disagree	Disagree	Undecided	Disagree	Agree	Agree	Disagree	Disagree	Disagree	Undecided	Disagree	Disagree	Disagree	Disagree	Disagree	Disagree	Disagree
242	Young adults (18-25 years)	Male	Islam	Single	Bachelor's degree	Student	Nuclear	>30,000 BDT	Urban	Ruling party	Yes	Yes	Yes	Yes	No	Moderate	Moderate	Not sure	Yes	Medium	High	Yes	No	Yes	No	No	Yes	No	No	No	No	Agree	Undecided	Agree	Agree	Agree	Agree	Agree	Agree	Agree	Agree	Agree	Agree	Agree	Agree	Agree	Agree	Agree	Agree
243	Young adults (18-25 years)	Male	Hindu	Single	Bachelor's degree	Student	Nuclear	>30,000 BDT	Rural	Opposing party	No	No	No	Yes	Yes	Poor	Moderate	Yes	Yes	Medium	Medium	Yes	Yes	No	No	Yes	Yes	Yes	Yes	No	Yes	Agree	Undecided	Agree	Undecided	Agree	Agree	Undecided	Agree	Agree	Agree	Disagree	Disagree	Disagree	Agree	Undecided	Agree	Undecided	Agree
244	Young adults (18-25 years)	Male	Islam	Single	Bachelor's degree	Student	Joint	>30,000 BDT	Urban	Neutral	No	No	No	No	No	Moderate	Very poor	Yes	Not sure	Medium	Low	Yes	No	Yes	No	No	No	No	No	No	Yes	Agree	Agree	Agree	Agree	Agree	Agree	Agree	Agree	Agree	Agree	Agree	Agree	Agree	Agree	Agree	Agree	Agree	Agree
245	Young adults (18-25 years)	Male	Islam	Single	Bachelor's degree	Student	Joint	>20,000 BDT	Rural	Neutral	Yes	No	No	Yes	Yes	Moderate	Good	No	No	Low	Medium	No	No	Yes	No	No	No	No	No	No	No	Agree	Agree	Agree	Agree	Agree	Agree	Agree	Agree	Agree	Agree	Agree	Agree	Agree	Agree	Agree	Agree	Agree	Agree
246	Young adults (18-25 years)	Male	Islam	Single	Bachelor's degree	Student	Joint	>20,000 BDT	Rural	Neutral	Yes	No	No	No	No	Good	Moderate	No	No	Low	Medium	Yes	Yes	Yes	Yes	Yes	Yes	Yes	Yes	Yes	No	Undecided	Undecided	Agree	Disagree	Undecided	Undecided	Agree	Agree	Agree	Undecided	Undecided	Agree	Undecided	Undecided	Agree	Undecided	Undecided	Undecided
247	Young adults (18-25 years)	Male	Islam	Single	Bachelor's degree	Student	Nuclear	>20,000 BDT	Urban	Neutral	No	No	No	No	Yes	Good	Moderate	Not sure	No	Medium	Medium	Yes	Yes	No	Yes	No	No	No	No	No	No	Disagree	Disagree	Undecided	Undecided	Undecided	Undecided	Undecided	Undecided	Undecided	Undecided	Disagree	Undecided	Undecided	Undecided	Undecided	Undecided	Undecided	Undecided
248	Young adults (18-25 years)	Male	Hindu	Single	Bachelor's degree	Student	Nuclear	>20,000 BDT	Urban	Ruling party	Yes	No	No	No	No	Good	Good	No	Yes	Medium	High	No	No	No	No	No	Yes	No	No	No	No	Agree	Undecided	Agree	Agree	Agree	Agree	Agree	Undecided	Agree	Agree	Undecided	Undecided	Agree	Agree	Undecided	Agree	Agree	Agree
249	Young adults (18-25 years)	Male	Islam	Single	Bachelor's degree	Student	Nuclear	20,000-30,000 BDT	Urban	Ruling party	Yes	Yes	No	Yes	No	Moderate	Good	Not sure	Yes	High	Medium	Yes	Yes	Yes	Yes	Yes	Yes	No	Yes	No	No	Undecided	Undecided	Agree	Undecided	Disagree	Undecided	Agree	Disagree	Agree	Undecided	Undecided	Undecided	Disagree	Undecided	Agree	Agree	Disagree	Disagree
250	Young adults (18-25 years)	Male	Islam	Single	Master's degree or higher	Student	Joint	>20,000 BDT	Rural	Neutral	No	No	No	Yes	Yes	Moderate	Good	Not sure	Not sure	Medium	Low	Yes	No	Yes	No	No	No	No	No	No	No	Undecided	Agree	Agree	Undecided	Undecided	Undecided	Undecided	Disagree	Disagree	Undecided	Undecided	Agree	Disagree	Undecided	Undecided	Agree	Undecided	Agree
251	Young adults (18-25 years)	Male	Islam	Single	Bachelor's degree	Student	Nuclear	>20,000 BDT	Rural	Ruling party	Yes	No	Yes	Yes	Yes	Poor	Moderate	No	No	Low	High	Yes	Yes	Yes	No	Yes	No	No	No	No	No	Agree	Undecided	Disagree	Agree	Undecided	Agree	Undecided	Disagree	Undecided	Agree	Agree	Agree	Agree	Agree	Agree	Undecided	Undecided	Agree
252	Young adults (18-25 years)	Female	Islam	Single	Bachelor's degree	Student	Nuclear	>30,000 BDT	Urban	Neutral	No	No	No	Yes	Yes	Good	Good	No	No	Low	Low	Yes	Yes	Yes	Yes	Yes	Yes	No	No	No	Yes	Undecided	Undecided	Disagree	Undecided	Undecided	Disagree	Disagree	Disagree	Disagree	Disagree	Disagree	Undecided	Disagree	Agree	Disagree	Undecided	Disagree	Agree
253	Young adults (18-25 years)	Female	Islam	Single	Higher secondary school or less	Student	Nuclear	20,000-30,000 BDT	Rural	Neutral	Yes	No	No	Yes	Yes	Very good	Moderate	No	Yes	Medium	Medium	Yes	Yes	Yes	Yes	Yes	Yes	Yes	Yes	No	No	Agree	Undecided	Undecided	Agree	Agree	Undecided	Undecided	Undecided	Undecided	Undecided	Undecided	Agree	Undecided	Agree	Agree	Agree	Undecided	Undecided
254	Young adults (18-25 years)	Male	Islam	Single	Bachelor's degree	Student	Nuclear	20,000-30,000 BDT	Urban	Ruling party	No	No	No	Yes	Yes	Very good	Moderate	No	No	Low	Medium	No	Yes	No	No	No	No	No	No	No	No	Undecided	Undecided	Agree	Undecided	Undecided	Agree	Agree	Undecided	Undecided	Undecided	Undecided	Agree	Undecided	Undecided	Undecided	Undecided	Agree	Undecided
255	Young adults (18-25 years)	Male	Islam	Single	Master's degree or higher	Student	Joint	20,000-30,000 BDT	Urban	Neutral	Yes	No	No	No	No	Good	Moderate	No	No	Low	Medium	Yes	Yes	Yes	No	No	No	No	No	No	No	Agree	Agree	Agree	Agree	Agree	Agree	Agree	Agree	Agree	Agree	Agree	Agree	Agree	Agree	Agree	Agree	Agree	Agree
256	Young adults (18-25 years)	Male	Islam	Single	Bachelor's degree	Student	Nuclear	20,000-30,000 BDT	Rural	Neutral	Yes	Yes	No	Yes	Yes	Moderate	Moderate	Not sure	Yes	Medium	Low	Yes	Yes	Yes	Yes	Yes	Yes	Yes	No	No	No	Agree	Undecided	Disagree	Agree	Undecided	Undecided	Undecided	Agree	Agree	Agree	Agree	Agree	Agree	Disagree	Agree	Undecided	Disagree	Agree
257	Young adults (18-25 years)	Male	Islam	Single	Master's degree or higher	Student	Nuclear	>30,000 BDT	Urban	Neutral	Yes	Yes	No	Yes	No	Good	Good	No	No	High	High	Yes	Yes	Yes	Yes	Yes	Yes	Yes	Yes	Yes	No	Agree	Undecided	Disagree	Agree	Undecided	Undecided	Disagree	Disagree	Agree	Disagree	Disagree	Agree	Disagree	Disagree	Agree	Undecided	Agree	Agree
258	Young adults (18-25 years)	Male	Islam	Single	Bachelor's degree	Student	Joint	>20,000 BDT	Urban	Neutral	Yes	Yes	No	Yes	No	Good	Good	No	Yes	Medium	High	Yes	Yes	Yes	Yes	No	No	No	No	Yes	Yes	Agree	Undecided	Undecided	Undecided	Undecided	Undecided	Undecided	Undecided	Agree	Agree	Agree	Undecided	Undecided	Agree	Agree	Undecided	Undecided	Agree
259	Young adults (18-25 years)	Female	Islam	Single	Bachelor's degree	Student	Nuclear	>30,000 BDT	Urban	Neutral	Yes	No	No	No	No	Moderate	Moderate	No	Yes	Medium	Medium	Yes	No	No	Yes	Yes	Yes	No	Yes	No	No	Agree	Undecided	Agree	Disagree	Agree	Undecided	Agree	Undecided	Agree	Agree	Agree	Agree	Agree	Agree	Agree	Agree	Agree	Agree
260	Young adults (18-25 years)	Female	Islam	Single	Bachelor's degree	Student	Joint	>30,000 BDT	Rural	Neutral	Yes	No	No	Yes	No	Good	Good	Not sure	Yes	Medium	Medium	Yes	Yes	Yes	Yes	Yes	Yes	No	Yes	No	No	Agree	Disagree	Undecided	Agree	Undecided	Undecided	Undecided	Disagree	Disagree	Agree	Agree	Agree	Disagree	Undecided	Undecided	Undecided	Disagree	Agree
261	Young adults (18-25 years)	Male	Islam	Single	Bachelor's degree	Student	Joint	>20,000 BDT	Urban	Ruling party	Yes	No	No	No	No	Very good	Poor	Not sure	No	Low	Low	Yes	No	No	No	No	No	No	No	No	No	Disagree	Undecided	Undecided	Undecided	Undecided	Undecided	Undecided	Undecided	Undecided	Undecided	Undecided	Undecided	Undecided	Undecided	Undecided	Undecided	Undecided	Undecided
262	Young adults (18-25 years)	Female	Islam	Single	Bachelor's degree	Student	Nuclear	20,000-30,000 BDT	Urban	Neutral	Yes	No	Yes	No	Yes	Moderate	Moderate	No	No	High	Medium	Yes	Yes	Yes	Yes	Yes	Yes	No	No	No	Yes	Agree	Undecided	Agree	Disagree	Disagree	Disagree	Disagree	Disagree	Disagree	Disagree	Disagree	Disagree	Disagree	Disagree	Disagree	Disagree	Disagree	Disagree
263	Young adults (18-25 years)	Male	Islam	Single	Master's degree or higher	Student	Nuclear	>20,000 BDT	Urban	Neutral	Yes	No	No	Yes	No	Good	Moderate	Not sure	No	Medium	Low	Yes	Yes	Yes	Yes	No	No	No	No	No	No	Agree	Undecided	Agree	Agree	Disagree	Disagree	Agree	Undecided	Agree	Agree	Undecided	Agree	Undecided	Undecided	Undecided	Agree	Agree	Agree
264	Young adults (18-25 years)	Male	Islam	Single	Bachelor's degree	Student	Nuclear	>20,000 BDT	Urban	Neutral	Yes	No	No	No	No	Good	Good	No	No	Low	Low	No	Yes	No	No	No	No	No	No	No	No	Undecided	Undecided	Agree	Undecided	Undecided	Undecided	Agree	Agree	Agree	Undecided	Undecided	Agree	Undecided	Undecided	Undecided	Agree	Agree	Agree
265	Young adults (18-25 years)	Female	Islam	Single	Bachelor's degree	Student	Nuclear	>20,000 BDT	Urban	Ruling party	Yes	No	No	No	No	Very good	Good	No	No	Low	Low	Yes	Yes	Yes	No	No	No	No	Yes	No	Yes	Agree	Undecided	Disagree	Agree	Undecided	Undecided	Disagree	Disagree	Agree	Agree	Agree	Agree	Disagree	Agree	Agree	Disagree	Agree	Agree
266	Young adults (18-25 years)	Male	Islam	Single	Bachelor's degree	Student	Nuclear	>20,000 BDT	Urban	Neutral	Yes	No	No	Yes	No	Good	Moderate	No	No	Low	Low	Yes	Yes	Yes	Yes	Yes	Yes	Yes	Yes	Yes	No	Disagree	Disagree	Disagree	Disagree	Disagree	Disagree	Disagree	Disagree	Disagree	Disagree	Disagree	Disagree	Disagree	Disagree	Disagree	Disagree	Disagree	Disagree
267	Young adults (18-25 years)	Female	Islam	Single	Bachelor's degree	Student	Nuclear	>20,000 BDT	Urban	Neutral	Yes	No	No	Yes	Yes	Good	Good	No	Yes	Medium	Medium	Yes	No	No	No	No	No	No	No	No	No	Agree	Disagree	Agree	Disagree	Disagree	Disagree	Disagree	Agree	Agree	Disagree	Disagree	Agree	Disagree	Disagree	Disagree	Disagree	Disagree	Disagree
268	Young adults (18-25 years)	Female	Islam	Single	Bachelor's degree	Student	Nuclear	20,000-30,000 BDT	Urban	Neutral	Yes	No	No	Yes	No	Good	Moderate	No	Yes	Medium	Medium	Yes	No	Yes	No	No	Yes	No	No	No	No	Agree	Disagree	Disagree	Disagree	Undecided	Undecided	Undecided	Disagree	Agree	Disagree	Disagree	Undecided	Disagree	Disagree	Agree	Disagree	Disagree	Disagree
269	Young adults (18-25 years)	Female	Islam	Single	Bachelor's degree	Student	Nuclear	>30,000 BDT	Urban	Neutral	Yes	No	Yes	Yes	No	Good	Good	Not sure	Not sure	Medium	Medium	Yes	Yes	No	No	Yes	No	No	No	No	No	Undecided	Undecided	Agree	Undecided	Disagree	Disagree	Agree	Undecided	Agree	Undecided	Disagree	Agree	Disagree	Disagree	Agree	Undecided	Undecided	Undecided
270	Young adults (18-25 years)	Male	Islam	Single	Bachelor's degree	Student	Nuclear	>20,000 BDT	Urban	Neutral	No	Yes	No	No	Yes	Good	Good	No	Not sure	Low	Low	Yes	No	No	No	No	No	No	No	No	Yes	Agree	Undecided	Agree	Disagree	Undecided	Agree	Agree	Disagree	Undecided	Undecided	Undecided	Undecided	Undecided	Undecided	Undecided	Undecided	Undecided	Undecided
271	Young adults (18-25 years)	Male	Islam	Single	Master's degree or higher	Student	Nuclear	>30,000 BDT	Urban	Opposing party	Yes	No	No	No	Yes	Very good	Good	No	Yes	Medium	Low	Yes	Yes	Yes	Yes	Yes	Yes	Yes	Yes	No	No	Undecided	Undecided	Undecided	Disagree	Undecided	Undecided	Agree	Agree	Undecided	Undecided	Undecided	Agree	Undecided	Undecided	Undecided	Undecided	Agree	Agree
272	Young adults (18-25 years)	Male	Islam	Single	Bachelor's degree	Student	Nuclear	>20,000 BDT	Urban	Neutral	Yes	No	No	Yes	No	Good	Moderate	Not sure	No	Low	Low	Yes	Yes	Yes	No	No	No	No	No	No	No	Agree	Disagree	Undecided	Agree	Undecided	Disagree	Agree	Undecided	Disagree	Agree	Agree	Agree	Undecided	Agree	Undecided	Agree	Agree	Agree
273	Young adults (18-25 years)	Male	Islam	Single	Master's degree or higher	Student	Nuclear	>30,000 BDT	Urban	Ruling party	Yes	No	No	Yes	No	Very good	Very good	No	No	Low	Low	Yes	Yes	Yes	Yes	Yes	Yes	Yes	Yes	No	No	Undecided	Undecided	Agree	Undecided	Undecided	Agree	Agree	Agree	Undecided	Undecided	Agree	Agree	Undecided	Undecided	Undecided	Agree	Agree	Agree
274	Young adults (18-25 years)	Male	Islam	Single	Bachelor's degree	Student	Nuclear	>20,000 BDT	Urban	Neutral	Yes	No	No	Yes	No	Good	Good	No	No	Medium	High	Yes	Yes	Yes	Yes	No	No	No	No	No	No	Agree	Undecided	Agree	Disagree	Disagree	Disagree	Undecided	Undecided	Disagree	Disagree	Undecided	Disagree	Undecided	Disagree	Agree	Disagree	Disagree	Disagree
275	Young adults (18-25 years)	Male	Islam	Single	Master's degree or higher	Student	Nuclear	20,000-30,000 BDT	Urban	Neutral	Yes	No	No	No	Yes	Good	Good	No	No	Low	Medium	Yes	No	Yes	Yes	No	No	Yes	No	No	Yes	Agree	Disagree	Disagree	Disagree	Disagree	Disagree	Disagree	Disagree	Disagree	Disagree	Disagree	Disagree	Disagree	Disagree	Disagree	Disagree	Disagree	Disagree
276	Young adults (18-25 years)	Female	Islam	Single	Bachelor's degree	Student	Nuclear	20,000-30,000 BDT	Rural	Neutral	Yes	No	No	Yes	Yes	Good	Moderate	Not sure	Yes	Medium	High	Yes	Yes	Yes	Yes	Yes	No	No	No	No	Yes	Undecided	Undecided	Agree	Agree	Undecided	Undecided	Undecided	Agree	Undecided	Undecided	Undecided	Agree	Undecided	Agree	Agree	Undecided	Disagree	Agree
277	Young adults (18-25 years)	Male	Islam	Single	Bachelor's degree	Student	Nuclear	>20,000 BDT	Rural	Neutral	Yes	No	No	No	No	Very good	Good	Not sure	Not sure	Low	Low	Yes	Yes	Yes	Yes	Yes	Yes	No	No	No	No	Agree	Disagree	Disagree	Agree	Agree	Agree	Agree	Agree	Agree	Agree	Agree	Agree	Agree	Agree	Agree	Agree	Agree	Agree
278	Young adults (18-25 years)	Female	Islam	Single	Bachelor's degree	Student	Nuclear	20,000-30,000 BDT	Urban	Neutral	Yes	No	No	No	No	Very good	Moderate	No	Yes	Medium	Medium	Yes	No	Yes	No	Yes	Yes	No	No	No	No	Agree	Disagree	Undecided	Agree	Disagree	Agree	Agree	Disagree	Agree	Agree	Agree	Disagree	Disagree	Agree	Agree	Disagree	Disagree	Agree
279	Young adults (18-25 years)	Male	Islam	Single	Master's degree or higher	Student	Joint	>20,000 BDT	Rural	Neutral	Yes	No	Yes	Yes	No	Very poor	Moderate	No	No	Medium	High	Yes	Yes	Yes	Yes	Yes	Yes	Yes	No	No	No	Undecided	Undecided	Agree	Undecided	Undecided	Agree	Undecided	Agree	Undecided	Undecided	Undecided	Agree	Undecided	Undecided	Undecided	Agree	Undecided	Agree
280	Young adults (18-25 years)	Male	Islam	Single	Master's degree or higher	Student	Joint	20,000-30,000 BDT	Urban	Opposing party	Yes	No	Yes	No	Yes	Poor	Moderate	Not sure	No	Medium	High	Yes	No	No	No	No	No	No	No	No	No	Agree	Undecided	Disagree	Agree	Disagree	Undecided	Undecided	Agree	Agree	Agree	Agree	Agree	Agree	Agree	Agree	Agree	Disagree	Undecided
281	Young adults (18-25 years)	Male	Islam	Single	Bachelor's degree	Student	Nuclear	>20,000 BDT	Rural	Neutral	Yes	No	Yes	Yes	Yes	Moderate	Moderate	Not sure	Not sure	Medium	Medium	Yes	Yes	Yes	Yes	Yes	Yes	No	No	No	No	Agree	Disagree	Agree	Agree	Disagree	Undecided	Undecided	Undecided	Agree	Agree	Agree	Undecided	Agree	Agree	Agree	Disagree	Disagree	Agree
282	Young adults (18-25 years)	Female	Islam	Single	Master's degree or higher	Student	Joint	>20,000 BDT	Urban	Neutral	Yes	No	No	No	No	Good	Moderate	Not sure	No	Medium	Medium	Yes	No	No	No	No	No	No	No	No	No	Agree	Undecided	Agree	Agree	Undecided	Agree	Agree	Agree	Agree	Agree	Agree	Agree	Agree	Agree	Agree	Agree	Agree	Agree
283	Young adults (18-25 years)	Female	Islam	Single	Bachelor's degree	Student	Nuclear	>30,000 BDT	Urban	Neutral	Yes	No	Yes	Yes	Yes	Moderate	Good	Not sure	Not sure	Medium	High	No	No	Yes	No	No	Yes	Yes	Yes	No	Yes	Disagree	Undecided	Agree	Disagree	Undecided	Undecided	Undecided	Disagree	Disagree	Undecided	Undecided	Agree	Undecided	Undecided	Undecided	Undecided	Undecided	Agree
284	Young adults (18-25 years)	Male	Islam	Single	Bachelor's degree	Student	Joint	>30,000 BDT	Rural	Neutral	Yes	No	No	No	No	Good	Moderate	No	No	Medium	Low	Yes	No	No	No	No	No	No	No	No	No	Disagree	Disagree	Disagree	Disagree	Undecided	Disagree	Disagree	Disagree	Disagree	Disagree	Undecided	Undecided	Disagree	Disagree	Disagree	Disagree	Disagree	Disagree
285	Young adults (18-25 years)	Male	Hindu	Single	Master's degree or higher	Student	Nuclear	>30,000 BDT	Rural	Neutral	Yes	Yes	Yes	Yes	Yes	Moderate	Moderate	Not sure	Not sure	Medium	Medium	Yes	Yes	Yes	No	Yes	Yes	Yes	Yes	No	Yes	Disagree	Agree	Agree	Disagree	Disagree	Disagree	Disagree	Disagree	Disagree	Disagree	Disagree	Disagree	Disagree	Disagree	Disagree	Disagree	Disagree	Disagree
286	Young adults (18-25 years)	Male	Islam	Single	Bachelor's degree	Student	Joint	20,000-30,000 BDT	Rural	Ruling party	Yes	No	No	Yes	Yes	Good	Good	No	No	Medium	High	Yes	Yes	Yes	Yes	No	Yes	No	No	No	Yes	Disagree	Undecided	Agree	Agree	Disagree	Undecided	Undecided	Agree	Disagree	Agree	Agree	Agree	Agree	Agree	Agree	Agree	Agree	Agree
287	Young adults (18-25 years)	Male	Islam	Single	Bachelor's degree	Student	Nuclear	>20,000 BDT	Urban	Neutral	Yes	No	No	Yes	No	Moderate	Good	No	No	Medium	Low	Yes	Yes	Yes	Yes	Yes	Yes	Yes	No	No	No	Agree	Undecided	Agree	Agree	Undecided	Agree	Agree	Agree	Agree	Agree	Agree	Agree	Undecided	Disagree	Disagree	Disagree	Agree	Agree
288	Young adults (18-25 years)	Male	Islam	Single	Bachelor's degree	Student	Nuclear	>30,000 BDT	Urban	Neutral	Yes	Yes	No	No	Yes	Good	Good	Not sure	Not sure	High	Medium	Yes	Yes	No	No	No	No	No	Yes	No	Yes	Disagree	Undecided	Agree	Disagree	Undecided	Undecided	Undecided	Disagree	Disagree	Disagree	Disagree	Disagree	Undecided	Disagree	Undecided	Undecided	Disagree	Disagree
289	Young adults (18-25 years)	Male	Islam	Single	Master's degree or higher	Student	Nuclear	>30,000 BDT	Urban	Neutral	Yes	No	No	No	No	Good	Moderate	No	No	Medium	Medium	Yes	Yes	Yes	No	No	No	No	No	No	No	Agree	Undecided	Agree	Agree	Undecided	Disagree	Undecided	Undecided	Undecided	Agree	Agree	Agree	Undecided	Agree	Agree	Disagree	Agree	Undecided
290	Young adults (18-25 years)	Male	Islam	Single	Master's degree or higher	Student	Nuclear	20,000-30,000 BDT	Rural	Neutral	No	Yes	No	Yes	Yes	Good	Good	No	No	Low	Low	Yes	Yes	Yes	Yes	Yes	Yes	Yes	No	No	Yes	Agree	Undecided	Undecided	Agree	Undecided	Undecided	Agree	Undecided	Agree	Agree	Undecided	Agree	Undecided	Undecided	Agree	Undecided	Agree	Agree
291	Young adults (18-25 years)	Male	Islam	Single	Bachelor's degree	Student	Nuclear	>30,000 BDT	Urban	Ruling party	Yes	No	No	Yes	No	Good	Good	No	No	Low	Low	Yes	Yes	No	No	No	Yes	No	No	No	No	Disagree	Disagree	Disagree	Undecided	Disagree	Disagree	Disagree	Disagree	Disagree	Disagree	Disagree	Disagree	Disagree	Disagree	Disagree	Disagree	Disagree	Disagree
292	Young adults (18-25 years)	Male	Islam	Single	Master's degree or higher	Student	Nuclear	20,000-30,000 BDT	Urban	Neutral	Yes	Yes	No	Yes	No	Good	Moderate	No	No	Medium	Medium	No	No	Yes	No	No	No	No	No	No	No	Disagree	Disagree	Disagree	Disagree	Disagree	Disagree	Disagree	Disagree	Disagree	Disagree	Disagree	Disagree	Disagree	Disagree	Disagree	Disagree	Disagree	Disagree
293	Young adults (18-25 years)	Male	Islam	Single	Bachelor's degree	Student	Joint	>30,000 BDT	Urban	Neutral	Yes	No	No	No	No	Good	Moderate	No	No	Low	Low	Yes	Yes	Yes	No	No	No	No	No	Yes	No	Agree	Undecided	Agree	Agree	Undecided	Disagree	Disagree	Disagree	Agree	Agree	Agree	Agree	Agree	Agree	Agree	Disagree	Disagree	Disagree
294	Young adults (18-25 years)	Male	Islam	Single	Bachelor's degree	Student	Nuclear	>30,000 BDT	Urban	Neutral	No	No	No	Yes	Yes	Moderate	Good	No	No	Medium	Medium	No	No	Yes	No	No	No	No	No	No	Yes	Agree	Undecided	Undecided	Agree	Undecided	Undecided	Undecided	Agree	Agree	Agree	Agree	Agree	Undecided	Undecided	Undecided	Undecided	Undecided	Agree
295	Young adults (18-25 years)	Male	Islam	Single	Bachelor's degree	Student	Joint	>20,000 BDT	Urban	Neutral	Yes	No	No	No	No	Good	Moderate	No	Not sure	Medium	Medium	Yes	Yes	Yes	Yes	No	Yes	Yes	No	No	No	Disagree	Undecided	Agree	Undecided	Disagree	Agree	Undecided	Agree	Disagree	Disagree	Disagree	Agree	Undecided	Agree	Disagree	Undecided	Disagree	Undecided
296	Young adults (18-25 years)	Male	Islam	Single	Bachelor's degree	Student	Joint	>30,000 BDT	Rural	Opposing party	Yes	No	No	No	No	Moderate	Moderate	No	No	Low	Medium	Yes	Yes	Yes	Yes	Yes	Yes	Yes	Yes	Yes	No	Disagree	Disagree	Disagree	Disagree	Disagree	Disagree	Disagree	Disagree	Disagree	Disagree	Disagree	Disagree	Disagree	Disagree	Disagree	Disagree	Disagree	Disagree
297	Young adults (18-25 years)	Male	Islam	Single	Bachelor's degree	Student	Nuclear	>30,000 BDT	Urban	Neutral	Yes	Yes	No	No	No	Very good	Moderate	No	No	Medium	Medium	Yes	Yes	Yes	Yes	Yes	Yes	No	No	No	No	Agree	Agree	Undecided	Disagree	Agree	Undecided	Undecided	Disagree	Disagree	Disagree	Disagree	Undecided	Undecided	Agree	Undecided	Disagree	Undecided	Disagree
298	Young adults (18-25 years)	Male	Islam	Single	Bachelor's degree	Student	Nuclear	>20,000 BDT	Urban	Opposing party	Yes	No	No	Yes	Yes	Moderate	Very good	No	No	Low	Low	Yes	Yes	Yes	Yes	Yes	Yes	Yes	Yes	No	No	Agree	Undecided	Agree	Undecided	Undecided	Agree	Agree	Agree	Agree	Agree	Agree	Agree	Agree	Undecided	Agree	Agree	Agree	Agree
299	Young adults (18-25 years)	Male	Islam	Single	Bachelor's degree	Student	Nuclear	20,000-30,000 BDT	Rural	Neutral	Yes	Yes	No	No	No	Good	Moderate	Not sure	No	High	High	Yes	No	No	No	No	No	No	No	No	No	Agree	Undecided	Agree	Agree	Agree	Agree	Agree	Agree	Agree	Undecided	Undecided	Undecided	Undecided	Undecided	Undecided	Undecided	Undecided	Agree
300	Young adults (18-25 years)	Female	Islam	Single	Bachelor's degree	Student	Nuclear	20,000-30,000 BDT	Urban	Neutral	Yes	No	No	No	No	Good	Good	Not sure	Yes	Medium	Medium	Yes	Yes	Yes	Yes	Yes	No	No	No	No	No	Agree	Undecided	Disagree	Agree	Agree	Disagree	Agree	Agree	Agree	Agree	Agree	Agree	Agree	Agree	Agree	Undecided	Agree	Disagree
301	Young adults (18-25 years)	Male	Islam	Single	Bachelor's degree	Student	Nuclear	>30,000 BDT	Urban	Neutral	Yes	No	No	Yes	No	Very good	Very good	No	No	Low	Low	Yes	Yes	Yes	No	Yes	No	Yes	No	No	No	Agree	Disagree	Disagree	Agree	Disagree	Agree	Agree	Agree	Disagree	Agree	Agree	Agree	Agree	Disagree	Agree	Disagree	Agree	Agree
302	Young adults (18-25 years)	Male	Islam	Single	Bachelor's degree	Student	Nuclear	20,000-30,000 BDT	Urban	Neutral	Yes	Yes	No	Yes	No	Good	Moderate	No	Not sure	High	High	Yes	Yes	Yes	Yes	No	No	No	No	Yes	No	Agree	Undecided	Disagree	Disagree	Disagree	Disagree	Disagree	Disagree	Agree	Disagree	Disagree	Disagree	Disagree	Disagree	Disagree	Disagree	Disagree	Disagree
303	Young adults (18-25 years)	Male	Islam	Married	Master's degree or higher	Student	Nuclear	>30,000 BDT	Urban	Neutral	Yes	No	No	No	No	Moderate	Good	No	Yes	Medium	Medium	No	Yes	Yes	Yes	No	Yes	Yes	No	No	No	Agree	Agree	Undecided	Agree	Agree	Undecided	Undecided	Agree	Undecided	Undecided	Undecided	Undecided	Agree	Undecided	Undecided	Agree	Agree	Agree
304	Young adults (18-25 years)	Male	Islam	Single	Master's degree or higher	Student	Nuclear	20,000-30,000 BDT	Urban	Ruling party	Yes	No	No	No	No	Good	Very good	No	No	Medium	Low	Yes	Yes	Yes	Yes	No	Yes	No	No	No	Yes	Disagree	Undecided	Agree	Disagree	Undecided	Disagree	Agree	Undecided	Disagree	Undecided	Undecided	Undecided	Agree	Agree	Agree	Disagree	Undecided	Undecided
305	Young adults (18-25 years)	Female	Islam	Single	Bachelor's degree	Student	Nuclear	20,000-30,000 BDT	Urban	Neutral	No	No	No	No	No	Good	Moderate	No	Yes	Medium	Medium	Yes	No	No	No	No	No	No	No	No	No	Agree	Undecided	Disagree	Agree	Disagree	Disagree	Disagree	Disagree	Agree	Agree	Disagree	Agree	Disagree	Agree	Disagree	Disagree	Disagree	Agree
306	Young adults (18-25 years)	Male	Islam	Single	Higher secondary school or less	Student	Joint	>20,000 BDT	Urban	Opposing party	Yes	No	No	Yes	Yes	Good	Very good	Not sure	No	Low	Low	Yes	No	Yes	Yes	Yes	Yes	No	No	Yes	Yes	Undecided	Undecided	Agree	Undecided	Undecided	Undecided	Undecided	Agree	Undecided	Undecided	Undecided	Agree	Undecided	Undecided	Undecided	Undecided	Disagree	Agree
307	Young adults (18-25 years)	Male	Islam	Single	Master's degree or higher	Student	Nuclear	>20,000 BDT	Urban	Neutral	Yes	No	No	Yes	No	Good	Good	No	No	Medium	Low	Yes	Yes	No	No	No	No	No	No	No	No	Agree	Agree	Agree	Agree	Agree	Agree	Agree	Agree	Agree	Agree	Agree	Agree	Agree	Agree	Agree	Agree	Agree	Agree
308	Young adults (18-25 years)	Male	Islam	Single	Master's degree or higher	Student	Nuclear	>20,000 BDT	Urban	Neutral	No	Yes	No	Yes	No	Moderate	Moderate	No	Yes	Medium	Medium	Yes	Yes	Yes	Yes	Yes	Yes	Yes	Yes	No	Yes	Undecided	Undecided	Agree	Undecided	Agree	Agree	Agree	Agree	Agree	Agree	Agree	Agree	Disagree	Agree	Agree	Agree	Agree	Agree
309	Young adults (18-25 years)	Male	Islam	Single	Master's degree or higher	Student	Nuclear	20,000-30,000 BDT	Urban	Neutral	Yes	No	Yes	Yes	No	Good	Good	Not sure	Not sure	Medium	Medium	Yes	Yes	No	Yes	No	No	No	No	No	No	Undecided	Undecided	Agree	Undecided	Undecided	Undecided	Undecided	Agree	Undecided	Undecided	Undecided	Undecided	Agree	Undecided	Undecided	Undecided	Undecided	Undecided
310	Young adults (18-25 years)	Male	Islam	Single	Bachelor's degree	Student	Nuclear	>30,000 BDT	Urban	Ruling party	Yes	No	No	No	No	Very good	Very good	Yes	Yes	Low	Medium	Yes	Yes	Yes	Yes	Yes	Yes	Yes	Yes	Yes	Yes	Undecided	Undecided	Agree	Undecided	Undecided	Agree	Agree	Undecided	Undecided	Undecided	Undecided	Agree	Undecided	Undecided	Undecided	Agree	Agree	Undecided
311	Young adults (18-25 years)	Male	Islam	Single	Master's degree or higher	Student	Nuclear	20,000-30,000 BDT	Urban	Ruling party	No	Yes	No	Yes	No	Very good	Good	No	No	Low	Low	Yes	No	No	No	No	No	No	No	No	No	Agree	Undecided	Agree	Disagree	Agree	Agree	Agree	Agree	Agree	Agree	Agree	Agree	Disagree	Undecided	Agree	Agree	Agree	Agree
312	Young adults (18-25 years)	Male	Islam	Single	Bachelor's degree	Student	Nuclear	>20,000 BDT	Urban	Neutral	Yes	No	No	Yes	No	Moderate	Moderate	Not sure	Not sure	Low	Medium	Yes	Yes	Yes	Yes	No	Yes	Yes	No	No	No	Agree	Agree	Disagree	Disagree	Disagree	Agree	Agree	Disagree	Agree	Agree	Agree	Undecided	Agree	Disagree	Disagree	Disagree	Disagree	Disagree
313	Young adults (18-25 years)	Male	Hindu	Single	Bachelor's degree	Student	Nuclear	>20,000 BDT	Rural	Neutral	No	No	No	No	No	Good	Good	Not sure	Not sure	Medium	Low	Yes	Yes	Yes	Yes	Yes	Yes	No	No	No	No	Undecided	Undecided	Agree	Agree	Undecided	Agree	Agree	Agree	Agree	Agree	Agree	Agree	Agree	Undecided	Agree	Agree	Agree	Undecided
314	Young adults (18-25 years)	Male	Islam	Single	Bachelor's degree	Student	Nuclear	20,000-30,000 BDT	Urban	Neutral	Yes	Yes	No	Yes	Yes	Good	Moderate	Yes	No	Low	High	Yes	Yes	No	Yes	Yes	Yes	Yes	No	Yes	Yes	Undecided	Agree	Undecided	Undecided	Agree	Undecided	Undecided	Undecided	Undecided	Undecided	Agree	Undecided	Agree	Agree	Undecided	Agree	Undecided	Undecided
315	Young adults (18-25 years)	Male	Islam	Single	Bachelor's degree	Student	Nuclear	>20,000 BDT	Urban	Neutral	Yes	No	No	No	No	Moderate	Moderate	Not sure	Yes	Medium	Medium	Yes	Yes	Yes	Yes	Yes	Yes	Yes	Yes	No	Yes	Undecided	Agree	Agree	Agree	Agree	Agree	Agree	Agree	Agree	Agree	Agree	Agree	Agree	Agree	Agree	Agree	Agree	Agree
316	Young adults (18-25 years)	Male	Islam	Single	Master's degree or higher	Student	Joint	>20,000 BDT	Rural	Neutral	Yes	No	No	Yes	No	Very good	Moderate	No	No	Low	Medium	Yes	Yes	Yes	Yes	Yes	No	No	No	No	No	Disagree	Agree	Agree	Disagree	Undecided	Agree	Undecided	Undecided	Undecided	Disagree	Disagree	Disagree	Disagree	Agree	Disagree	Disagree	Undecided	Disagree
317	Young adults (18-25 years)	Male	Islam	Single	Bachelor's degree	Student	Joint	>20,000 BDT	Urban	Neutral	Yes	No	Yes	Yes	No	Moderate	Moderate	No	No	Low	Medium	Yes	Yes	Yes	Yes	Yes	Yes	Yes	Yes	No	Yes	Disagree	Agree	Undecided	Agree	Undecided	Disagree	Disagree	Undecided	Disagree	Agree	Agree	Undecided	Agree	Disagree	Disagree	Disagree	Agree	Agree
318	Young adults (18-25 years)	Female	Islam	Single	Bachelor's degree	Student	Nuclear	20,000-30,000 BDT	Urban	Ruling party	Yes	No	No	No	Yes	Good	Moderate	No	No	Medium	Medium	No	Yes	No	No	No	No	No	No	No	Yes	Disagree	Disagree	Undecided	Disagree	Disagree	Disagree	Disagree	Disagree	Disagree	Agree	Agree	Agree	Agree	Disagree	Disagree	Disagree	Disagree	Disagree
319	Young adults (18-25 years)	Male	Islam	Single	Bachelor's degree	Student	Nuclear	>20,000 BDT	Rural	Neutral	No	No	No	No	No	Good	Good	Yes	No	Low	Low	No	Yes	No	No	No	No	No	No	No	Yes	Agree	Agree	Undecided	Agree	Agree	Agree	Agree	Agree	Agree	Agree	Agree	Agree	Agree	Agree	Agree	Agree	Agree	Agree
320	Young adults (18-25 years)	Male	Islam	Single	Bachelor's degree	Student	Nuclear	>20,000 BDT	Urban	Ruling party	No	No	No	Yes	Yes	Good	Moderate	Not sure	Not sure	High	High	Yes	No	Yes	Yes	No	No	No	No	No	Yes	Disagree	Agree	Agree	Agree	Undecided	Undecided	Disagree	Agree	Disagree	Disagree	Disagree	Agree	Agree	Agree	Agree	Agree	Disagree	Agree
321	Older adults (>25 years)	Male	Islam	Single	Bachelor's degree	Student	Nuclear	20,000-30,000 BDT	Urban	Neutral	Yes	No	Yes	Yes	No	Good	Good	Not sure	Not sure	Medium	Medium	Yes	Yes	Yes	Yes	No	No	No	No	No	No	Agree	Undecided	Agree	Undecided	Undecided	Undecided	Undecided	Agree	Agree	Agree	Agree	Agree	Undecided	Undecided	Undecided	Undecided	Agree	Agree
322	Older adults (>25 years)	Male	Islam	Single	Master's degree or higher	Student	Nuclear	>30,000 BDT	Urban	Neutral	Yes	No	No	Yes	No	Moderate	Moderate	No	No	Medium	High	No	Yes	Yes	Yes	No	Yes	No	No	No	No	Agree	Agree	Undecided	Agree	Agree	Agree	Agree	Agree	Agree	Agree	Agree	Agree	Agree	Agree	Agree	Agree	Agree	Agree
323	Older adults (>25 years)	Female	Islam	Single	Bachelor's degree	Student	Joint	>30,000 BDT	Urban	Neutral	Yes	No	No	Yes	Yes	Very good	Good	No	No	Low	High	No	No	No	Yes	No	No	No	No	No	No	Agree	Agree	Undecided	Agree	Undecided	Agree	Agree	Agree	Agree	Undecided	Undecided	Agree	Agree	Agree	Agree	Undecided	Agree	Agree
324	Older adults (>25 years)	Male	Islam	Single	Master's degree or higher	Student	Nuclear	>20,000 BDT	Urban	Neutral	Yes	No	Yes	Yes	Yes	Good	Good	No	Yes	Medium	Low	Yes	Yes	Yes	Yes	Yes	Yes	No	No	No	Yes	Disagree	Undecided	Agree	Disagree	Undecided	Agree	Agree	Undecided	Disagree	Agree	Agree	Agree	Undecided	Disagree	Agree	Undecided	Undecided	Agree
325	Older adults (>25 years)	Male	Islam	Single	Bachelor's degree	Student	Nuclear	20,000-30,000 BDT	Rural	Opposing party	Yes	No	No	Yes	Yes	Good	Good	Not sure	Yes	Medium	Medium	Yes	Yes	Yes	Yes	Yes	Yes	No	No	No	No	Agree	Undecided	Agree	Agree	Disagree	Undecided	Undecided	Disagree	Agree	Undecided	Undecided	Agree	Undecided	Undecided	Undecided	Undecided	Disagree	Agree
326	Older adults (>25 years)	Male	Islam	Single	Bachelor's degree	Student	Nuclear	>30,000 BDT	Urban	Ruling party	Yes	Yes	No	No	No	Good	Good	Not sure	Yes	Medium	Medium	Yes	Yes	Yes	Yes	No	Yes	No	No	No	No	Disagree	Undecided	Agree	Disagree	Undecided	Undecided	Disagree	Undecided	Disagree	Undecided	Undecided	Agree	Undecided	Undecided	Undecided	Undecided	Undecided	Undecided
327	Older adults (>25 years)	Male	Islam	Single	Bachelor's degree	Student	Nuclear	>20,000 BDT	Urban	Neutral	No	Yes	No	Yes	No	Good	Moderate	No	No	Medium	Medium	Yes	Yes	Yes	Yes	No	No	No	No	No	No	Agree	Undecided	Agree	Disagree	Undecided	Undecided	Disagree	Disagree	Agree	Agree	Undecided	Agree	Undecided	Agree	Agree	Undecided	Undecided	Agree
328	Older adults (>25 years)	Male	Islam	Single	Master's degree or higher	Student	Nuclear	>20,000 BDT	Urban	Neutral	Yes	No	No	Yes	No	Moderate	Very good	Yes	No	Low	Medium	Yes	No	Yes	No	Yes	No	No	No	No	No	Agree	Agree	Undecided	Agree	Agree	Agree	Agree	Agree	Agree	Agree	Agree	Agree	Agree	Undecided	Undecided	Agree	Agree	Agree
329	Older adults (>25 years)	Male	Islam	Single	Bachelor's degree	Student	Nuclear	>30,000 BDT	Urban	Opposing party	Yes	No	No	No	No	Good	Good	No	No	Low	Medium	Yes	Yes	Yes	Yes	Yes	Yes	Yes	No	No	No	Agree	Undecided	Undecided	Agree	Agree	Undecided	Undecided	Agree	Agree	Agree	Agree	Undecided	Agree	Undecided	Agree	Undecided	Agree	Agree
330	Older adults (>25 years)	Male	Islam	Single	Master's degree or higher	Student	Nuclear	>20,000 BDT	Urban	Opposing party	Yes	No	No	No	No	Good	Good	No	No	Medium	Low	Yes	Yes	Yes	Yes	No	Yes	No	No	No	No	Agree	Agree	Agree	Agree	Agree	Agree	Agree	Agree	Agree	Agree	Agree	Agree	Agree	Agree	Agree	Undecided	Agree	Agree
331	Older adults (>25 years)	Male	Islam	Single	Bachelor's degree	Student	Nuclear	>30,000 BDT	Urban	Neutral	No	No	No	Yes	No	Good	Moderate	No	No	Medium	Medium	No	Yes	No	No	No	No	No	No	No	No	Agree	Disagree	Disagree	Agree	Undecided	Agree	Agree	Disagree	Disagree	Disagree	Disagree	Disagree	Disagree	Disagree	Disagree	Disagree	Disagree	Disagree
332	Older adults (>25 years)	Male	Islam	Single	Master's degree or higher	Student	Nuclear	>20,000 BDT	Urban	Neutral	Yes	No	No	No	No	Good	Good	No	Yes	Low	Low	Yes	Yes	Yes	Yes	Yes	Yes	Yes	Yes	Yes	No	Undecided	Undecided	Agree	Undecided	Undecided	Agree	Agree	Undecided	Undecided	Undecided	Undecided	Agree	Undecided	Undecided	Undecided	Undecided	Undecided	Undecided
333	Older adults (>25 years)	Male	Hindu	Single	Bachelor's degree	Student	Nuclear	20,000-30,000 BDT	Urban	Ruling party	Yes	Yes	No	Yes	No	Good	Moderate	Not sure	No	Medium	Medium	Yes	Yes	Yes	No	Yes	No	No	No	No	No	Agree	Agree	Agree	Agree	Undecided	Undecided	Agree	Agree	Agree	Agree	Agree	Agree	Agree	Agree	Agree	Undecided	Undecided	Agree
334	Older adults (>25 years)	Male	Islam	Single	Bachelor's degree	Student	Nuclear	>30,000 BDT	Urban	Ruling party	No	Yes	No	Yes	No	Good	Good	Not sure	Not sure	Medium	Medium	Yes	Yes	Yes	Yes	No	Yes	No	No	No	No	Agree	Agree	Undecided	Disagree	Agree	Undecided	Undecided	Agree	Agree	Disagree	Disagree	Undecided	Disagree	Agree	Disagree	Agree	Agree	Undecided
335	Older adults (>25 years)	Male	Islam	Single	Master's degree or higher	Student	Joint	>20,000 BDT	Urban	Ruling party	Yes	No	No	Yes	No	Good	Good	Not sure	Not sure	Low	High	Yes	Yes	No	Yes	Yes	No	No	No	No	No	Undecided	Disagree	Undecided	Agree	Undecided	Agree	Agree	Undecided	Undecided	Undecided	Undecided	Undecided	Undecided	Undecided	Undecided	Undecided	Undecided	Undecided
336	Older adults (>25 years)	Male	Islam	Single	Master's degree or higher	Student	Joint	>20,000 BDT	Urban	Ruling party	Yes	No	No	No	No	Moderate	Moderate	Not sure	Yes	Medium	Medium	Yes	Yes	Yes	Yes	Yes	No	Yes	No	No	No	Disagree	Disagree	Agree	Agree	Undecided	Disagree	Undecided	Undecided	Agree	Undecided	Agree	Agree	Disagree	Undecided	Undecided	Disagree	Undecided	Agree
337	Older adults (>25 years)	Male	Islam	Married	Master's degree or higher	Student	Joint	20,000-30,000 BDT	Urban	Neutral	No	No	No	No	Yes	Very good	Good	No	No	Low	Low	Yes	Yes	Yes	Yes	Yes	Yes	No	No	No	Yes	Undecided	Agree	Undecided	Undecided	Undecided	Disagree	Agree	Disagree	Agree	Agree	Undecided	Agree	Agree	Agree	Agree	Agree	Undecided	Agree
338	Older adults (>25 years)	Male	Islam	Single	Bachelor's degree	Student	Nuclear	20,000-30,000 BDT	Urban	Ruling party	Yes	Yes	No	Yes	No	Moderate	Good	No	Yes	Medium	Medium	Yes	Yes	Yes	No	Yes	Yes	No	Yes	No	No	Agree	Undecided	Agree	Agree	Agree	Undecided	Undecided	Agree	Agree	Agree	Agree	Agree	Agree	Agree	Agree	Undecided	Undecided	Agree
339	Older adults (>25 years)	Male	Islam	Single	Bachelor's degree	Student	Nuclear	>30,000 BDT	Rural	Ruling party	Yes	Yes	No	No	Yes	Good	Moderate	No	No	Medium	High	Yes	Yes	No	Yes	No	Yes	No	No	No	No	Undecided	Undecided	Agree	Undecided	Undecided	Undecided	Undecided	Undecided	Undecided	Undecided	Undecided	Agree	Undecided	Undecided	Undecided	Undecided	Undecided	Agree
340	Older adults (>25 years)	Male	Islam	Single	Bachelor's degree	Student	Nuclear	>30,000 BDT	Urban	Ruling party	No	Yes	No	Yes	No	Good	Good	Not sure	Not sure	Medium	Medium	Yes	Yes	Yes	Yes	Yes	Yes	No	No	No	No	Agree	Agree	Undecided	Disagree	Agree	Agree	Agree	Agree	Agree	Disagree	Undecided	Undecided	Agree	Agree	Undecided	Agree	Disagree	Agree
341	Older adults (>25 years)	Male	Islam	Single	Master's degree or higher	Student	Nuclear	>30,000 BDT	Urban	Neutral	Yes	No	No	Yes	No	Good	Good	Yes	Yes	Medium	Medium	Yes	Yes	Yes	Yes	Yes	No	No	No	No	No	Agree	Undecided	Agree	Undecided	Undecided	Agree	Agree	Agree	Agree	Agree	Agree	Agree	Agree	Agree	Agree	Agree	Agree	Agree
342	Older adults (>25 years)	Male	Hindu	Single	Bachelor's degree	Student	Nuclear	20,000-30,000 BDT	Rural	Neutral	Yes	No	No	Yes	No	Moderate	Moderate	Not sure	Yes	Medium	Medium	Yes	Yes	Yes	No	No	No	No	No	No	No	Agree	Agree	Agree	Agree	Agree	Undecided	Agree	Undecided	Agree	Undecided	Agree	Undecided	Agree	Undecided	Agree	Undecided	Agree	Undecided
343	Older adults (>25 years)	Male	Islam	Single	Bachelor's degree	Student	Nuclear	20,000-30,000 BDT	Urban	Neutral	Yes	No	No	No	No	Good	Good	No	Yes	Medium	High	Yes	No	Yes	No	No	No	No	No	No	No	Undecided	Disagree	Undecided	Disagree	Undecided	Disagree	Undecided	Disagree	Agree	Undecided	Agree	Undecided	Agree	Undecided	Agree	Undecided	Agree	Undecided
344	Older adults (>25 years)	Male	Islam	Single	Master's degree or higher	Student	Joint	>20,000 BDT	Urban	Neutral	Yes	No	No	No	No	Moderate	Moderate	No	No	Low	Medium	Yes	Yes	Yes	Yes	No	Yes	No	No	No	Yes	Undecided	Agree	Undecided	Agree	Agree	Undecided	Undecided	Undecided	Undecided	Undecided	Undecided	Undecided	Undecided	Agree	Agree	Agree	Undecided	Undecided
345	Older adults (>25 years)	Male	Islam	Single	Bachelor's degree	Student	Joint	>20,000 BDT	Urban	Ruling party	No	No	No	No	No	Moderate	Moderate	Not sure	No	Low	Low	Yes	Yes	No	No	Yes	No	No	No	No	Yes	Undecided	Undecided	Agree	Disagree	Undecided	Agree	Agree	Agree	Undecided	Agree	Agree	Undecided	Agree	Undecided	Undecided	Agree	Disagree	Agree
346	Older adults (>25 years)	Male	Islam	Single	Master's degree or higher	Student	Joint	>20,000 BDT	Urban	Ruling party	Yes	No	No	Yes	No	Good	Good	Not sure	Not sure	Low	Low	Yes	Yes	Yes	Yes	Yes	Yes	No	No	No	No	Undecided	Disagree	Agree	Agree	Agree	Undecided	Agree	Undecided	Agree	Undecided	Agree	Undecided	Agree	Undecided	Agree	Agree	Agree	Undecided
347	Older adults (>25 years)	Male	Islam	Married	Bachelor's degree	Student	Nuclear	>20,000 BDT	Urban	Ruling party	Yes	No	No	No	Yes	Good	Good	No	No	Low	Low	Yes	Yes	Yes	Yes	Yes	Yes	Yes	Yes	No	Yes	Disagree	Undecided	Agree	Disagree	Undecided	Agree	Disagree	Undecided	Undecided	Undecided	Undecided	Agree	Undecided	Undecided	Agree	Undecided	Undecided	Undecided
348	Older adults (>25 years)	Male	Islam	Single	Bachelor's degree	Student	Joint	20,000-30,000 BDT	Urban	Neutral	Yes	No	No	No	Yes	Very good	Moderate	No	No	Low	Low	Yes	Yes	Yes	Yes	Yes	No	No	Yes	No	Yes	Disagree	Disagree	Disagree	Disagree	Disagree	Disagree	Disagree	Disagree	Disagree	Disagree	Disagree	Disagree	Disagree	Disagree	Disagree	Disagree	Disagree	Disagree
349	Older adults (>25 years)	Male	Islam	Single	Bachelor's degree	Student	Nuclear	>20,000 BDT	Urban	Neutral	Yes	No	Yes	Yes	No	Good	Good	Yes	Yes	Medium	Medium	Yes	No	No	No	No	No	No	No	No	No	Disagree	Undecided	Undecided	Undecided	Undecided	Agree	Undecided	Undecided	Disagree	Disagree	Disagree	Disagree	Undecided	Disagree	Undecided	Undecided	Disagree	Undecided
350	Older adults (>25 years)	Male	Islam	Single	Master's degree or higher	Student	Nuclear	>20,000 BDT	Rural	Ruling party	Yes	No	No	No	No	Good	Good	Not sure	No	Low	Low	Yes	Yes	Yes	Yes	Yes	No	No	No	No	No	Agree	Agree	Agree	Agree	Undecided	Undecided	Undecided	Undecided	Undecided	Undecided	Undecided	Undecided	Undecided	Undecided	Undecided	Undecided	Undecided	Undecided
351	Older adults (>25 years)	Male	Islam	Single	Bachelor's degree	Student	Joint	>20,000 BDT	Urban	Opposing party	Yes	No	Yes	No	No	Moderate	Very poor	Not sure	No	Medium	Medium	Yes	Yes	Yes	No	No	Yes	No	No	No	No	Agree	Undecided	Undecided	Agree	Disagree	Undecided	Agree	Agree	Agree	Agree	Agree	Disagree	Agree	Agree	Agree	Undecided	Disagree	Agree
352	Older adults (>25 years)	Male	Islam	Single	Bachelor's degree	Student	Nuclear	>30,000 BDT	Urban	Neutral	Yes	Yes	No	No	No	Moderate	Moderate	No	Yes	Low	Medium	Yes	Yes	Yes	No	Yes	No	No	No	No	No	Disagree	Disagree	Disagree	Agree	Disagree	Disagree	Disagree	Agree	Agree	Agree	Agree	Agree	Agree	Disagree	Agree	Disagree	Disagree	Agree
353	Older adults (>25 years)	Male	Islam	Single	Master's degree or higher	Student	Nuclear	>20,000 BDT	Urban	Neutral	Yes	No	No	No	No	Good	Good	No	No	Medium	Low	Yes	Yes	Yes	No	Yes	Yes	No	Yes	No	No	Disagree	Undecided	Agree	Undecided	Undecided	Undecided	Agree	Agree	Agree	Agree	Agree	Agree	Undecided	Undecided	Undecided	Undecided	Undecided	Agree
354	Older adults (>25 years)	Male	Islam	Single	Bachelor's degree	Student	Nuclear	>20,000 BDT	Urban	Neutral	No	Yes	No	No	No	Good	Good	Not sure	Yes	Medium	Low	Yes	Yes	No	No	Yes	No	No	No	No	Yes	Undecided	Undecided	Undecided	Undecided	Undecided	Undecided	Undecided	Undecided	Undecided	Undecided	Undecided	Undecided	Undecided	Undecided	Undecided	Undecided	Undecided	Undecided
355	Older adults (>25 years)	Female	Islam	Separated/Divorced/Widowed	Higher secondary school or less	Student	Nuclear	>30,000 BDT	Urban	Opposing party	Yes	No	No	Yes	No	Very good	Very poor	Yes	Yes	High	Low	No	No	No	Yes	No	No	No	No	No	No	Undecided	Undecided	Undecided	Undecided	Undecided	Undecided	Undecided	Undecided	Undecided	Undecided	Undecided	Undecided	Undecided	Undecided	Undecided	Undecided	Undecided	Undecided
356	Older adults (>25 years)	Male	Islam	Married	Higher secondary school or less	Student	Joint	>20,000 BDT	Urban	Opposing party	No	No	Yes	No	No	Moderate	Very poor	Yes	Not sure	High	Medium	Yes	No	No	No	No	Yes	No	No	No	No	Agree	Undecided	Undecided	Agree	Agree	Undecided	Agree	Agree	Agree	Undecided	Agree	Agree	Undecided	Agree	Undecided	Agree	Undecided	Agree
357	Older adults (>25 years)	Male	Islam	Married	Higher secondary school or less	Student	Joint	>20,000 BDT	Urban	Opposing party	Yes	No	No	No	No	Poor	Very poor	Yes	Yes	Low	Medium	Yes	No	No	No	No	No	No	No	No	Yes	Agree	Undecided	Undecided	Disagree	Agree	Undecided	Agree	Undecided	Agree	Agree	Undecided	Agree	Undecided	Agree	Undecided	Agree	Undecided	Undecided
358	Older adults (>25 years)	Male	Islam	Separated/Divorced/Widowed	Higher secondary school or less	Student	Nuclear	>30,000 BDT	Rural	Ruling party	No	Yes	No	Yes	Yes	Very poor	Very poor	Yes	Yes	High	Low	No	Yes	No	No	No	No	No	No	No	Yes	Agree	Agree	Agree	Agree	Agree	Agree	Agree	Agree	Agree	Agree	Agree	Agree	Agree	Agree	Agree	Agree	Undecided	Undecided
359	Older adults (>25 years)	Male	Islam	Married	Higher secondary school or less	Student	Nuclear	>20,000 BDT	Urban	Ruling party	Yes	Yes	Yes	No	No	Very good	Very poor	Yes	Yes	Low	Low	Yes	No	No	No	No	No	No	No	No	Yes	Agree	Agree	Agree	Agree	Agree	Agree	Agree	Agree	Agree	Agree	Agree	Agree	Agree	Agree	Agree	Agree	Agree	Agree
360	Young adults (18-25 years)	Female	Islam	Single	Higher secondary school or less	Employee	Nuclear	20,000-30,000 BDT	Rural	Opposing party	No	Yes	Yes	No	Yes	Moderate	Very poor	Yes	Yes	High	High	Yes	No	No	No	No	No	No	No	No	No	Agree	Undecided	Agree	Undecided	Undecided	Undecided	Undecided	Undecided	Agree	Undecided	Undecided	Undecided	Undecided	Disagree	Undecided	Undecided	Undecided	Undecided
361	Young adults (18-25 years)	Male	Islam	Single	Higher secondary school or less	Employee	Joint	>20,000 BDT	Urban	Opposing party	Yes	Yes	No	Yes	No	Moderate	Good	No	No	Low	Low	Yes	Yes	Yes	Yes	Yes	Yes	Yes	Yes	Yes	No	Disagree	Undecided	Agree	Disagree	Disagree	Undecided	Undecided	Undecided	Disagree	Agree	Undecided	Agree	Undecided	Undecided	Undecided	Disagree	Agree	Agree
362	Young adults (18-25 years)	Male	Islam	Single	Higher secondary school or less	Employee	Joint	>20,000 BDT	Urban	Ruling party	Yes	No	Yes	Yes	Yes	Good	Poor	Yes	Yes	Low	Low	Yes	No	No	No	No	No	No	No	No	Yes	Agree	Agree	Agree	Agree	Agree	Disagree	Disagree	Disagree	Disagree	Disagree	Disagree	Disagree	Disagree	Disagree	Disagree	Disagree	Disagree	Disagree
363	Young adults (18-25 years)	Female	Buddha & Christian	Single	Higher secondary school or less	Employee	Joint	20,000-30,000 BDT	Urban	Opposing party	Yes	No	Yes	No	No	Moderate	Poor	Not sure	Not sure	Medium	Medium	Yes	No	No	No	No	No	No	No	No	Yes	Agree	Undecided	Agree	Undecided	Agree	Undecided	Agree	Undecided	Agree	Undecided	Agree	Undecided	Agree	Undecided	Agree	Agree	Undecided	Agree
364	Young adults (18-25 years)	Female	Islam	Single	Higher secondary school or less	Employee	Nuclear	>30,000 BDT	Rural	Opposing party	Yes	No	Yes	No	Yes	Moderate	Very poor	Not sure	Not sure	High	Low	Yes	No	No	No	No	No	No	No	No	Yes	Undecided	Disagree	Undecided	Undecided	Undecided	Undecided	Undecided	Undecided	Undecided	Agree	Undecided	Disagree	Undecided	Agree	Undecided	Disagree	Undecided	Agree
365	Young adults (18-25 years)	Male	Islam	Single	Higher secondary school or less	Employee	Joint	>20,000 BDT	Urban	Neutral	Yes	No	No	No	Yes	Good	Moderate	No	No	Medium	Medium	No	Yes	Yes	Yes	Yes	Yes	Yes	Yes	Yes	Yes	Undecided	Undecided	Agree	Undecided	Undecided	Undecided	Undecided	Undecided	Undecided	Agree	Agree	Agree	Undecided	Undecided	Undecided	Undecided	Undecided	Undecided
366	Young adults (18-25 years)	Male	Hindu	Single	Higher secondary school or less	Employee	Nuclear	>20,000 BDT	Urban	Neutral	Yes	No	No	No	No	Very good	Good	No	No	Low	High	Yes	No	Yes	No	No	No	No	No	No	No	Agree	Agree	Agree	Agree	Agree	Agree	Agree	Agree	Agree	Agree	Agree	Agree	Agree	Agree	Agree	Agree	Agree	Agree
367	Young adults (18-25 years)	Male	Islam	Single	Bachelor's degree	Employee	Joint	20,000-30,000 BDT	Rural	Opposing party	Yes	Yes	Yes	Yes	No	Good	Poor	No	No	High	Medium	No	No	No	No	Yes	No	No	No	No	No	Agree	Undecided	Agree	Undecided	Undecided	Undecided	Undecided	Undecided	Agree	Agree	Agree	Agree	Undecided	Undecided	Undecided	Undecided	Agree	Undecided
368	Young adults (18-25 years)	Male	Islam	Single	Bachelor's degree	Employee	Nuclear	>30,000 BDT	Rural	Opposing party	Yes	Yes	No	No	No	Poor	Moderate	Not sure	Not sure	Medium	High	Yes	No	No	No	No	No	No	No	No	No	Agree	Undecided	Agree	Undecided	Agree	Undecided	Agree	Undecided	Agree	Undecided	Agree	Undecided	Agree	Agree	Undecided	Undecided	Undecided	Undecided
369	Young adults (18-25 years)	Male	Islam	Single	Bachelor's degree	Employee	Joint	>30,000 BDT	Urban	Opposing party	Yes	No	Yes	Yes	Yes	Moderate	Moderate	Not sure	Not sure	Medium	Medium	Yes	Yes	No	Yes	Yes	No	Yes	No	No	Yes	Agree	Undecided	Agree	Undecided	Agree	Undecided	Agree	Undecided	Agree	Undecided	Agree	Undecided	Agree	Undecided	Agree	Undecided	Agree	Undecided
370	Young adults (18-25 years)	Male	Islam	Single	Higher secondary school or less	Employee	Joint	20,000-30,000 BDT	Urban	Ruling party	No	Yes	Yes	Yes	Yes	Good	Very poor	Not sure	Not sure	High	High	No	No	Yes	No	No	No	No	No	No	Yes	Agree	Undecided	Agree	Undecided	Agree	Undecided	Agree	Undecided	Agree	Undecided	Agree	Undecided	Agree	Undecided	Agree	Undecided	Agree	Undecided
371	Older adults (>25 years)	Female	Hindu	Single	Bachelor's degree	Employee	Nuclear	20,000-30,000 BDT	Rural	Ruling party	Yes	No	No	Yes	Yes	Very poor	Very poor	Not sure	Not sure	High	Medium	No	No	Yes	No	No	No	Yes	No	No	Yes	Agree	Agree	Undecided	Agree	Undecided	Agree	Undecided	Agree	Agree	Undecided	Agree	Undecided	Agree	Undecided	Agree	Undecided	Agree	Agree
372	Older adults (>25 years)	Male	Islam	Single	Master's degree or higher	Employee	Nuclear	>20,000 BDT	Urban	Ruling party	Yes	Yes	No	Yes	No	Poor	Moderate	Yes	Yes	High	High	Yes	Yes	Yes	Yes	Yes	Yes	Yes	Yes	No	No	Agree	Undecided	Disagree	Disagree	Undecided	Undecided	Undecided	Disagree	Agree	Agree	Agree	Agree	Agree	Agree	Agree	Undecided	Disagree	Agree
373	Older adults (>25 years)	Male	Islam	Single	Bachelor's degree	Employee	Joint	>20,000 BDT	Urban	Neutral	No	No	No	No	No	Moderate	Moderate	No	No	Low	Medium	Yes	No	No	No	No	No	No	No	No	No	Agree	Undecided	Undecided	Undecided	Undecided	Undecided	Undecided	Undecided	Agree	Undecided	Agree	Agree	Undecided	Undecided	Undecided	Undecided	Undecided	Undecided
374	Older adults (>25 years)	Male	Islam	Single	Master's degree or higher	Employee	Joint	>30,000 BDT	Urban	Neutral	Yes	Yes	No	Yes	Yes	Good	Moderate	No	Yes	Medium	Medium	Yes	Yes	No	Yes	No	Yes	Yes	No	No	No	Agree	Agree	Agree	Agree	Agree	Agree	Agree	Agree	Undecided	Undecided	Agree	Undecided	Agree	Undecided	Agree	Undecided	Agree	Undecided
375	Older adults (>25 years)	Male	Islam	Single	Master's degree or higher	Employee	Nuclear	>30,000 BDT	Urban	Neutral	Yes	Yes	No	No	No	Good	Good	Not sure	No	High	Medium	Yes	Yes	Yes	Yes	No	No	No	No	No	No	Disagree	Undecided	Disagree	Undecided	Undecided	Disagree	Agree	Undecided	Disagree	Disagree	Undecided	Agree	Disagree	Disagree	Disagree	Undecided	Disagree	Agree
376	Older adults (>25 years)	Male	Islam	Single	Master's degree or higher	Employee	Nuclear	>30,000 BDT	Urban	Neutral	Yes	No	No	Yes	Yes	Moderate	Moderate	Not sure	Yes	Medium	Medium	No	No	No	Yes	No	No	No	No	No	Yes	Undecided	Undecided	Agree	Agree	Agree	Agree	Disagree	Agree	Agree	Agree	Agree	Agree	Agree	Undecided	Undecided	Agree	Undecided	Agree
377	Older adults (>25 years)	Male	Islam	Single	Bachelor's degree	Employee	Joint	>30,000 BDT	Urban	Ruling party	No	Yes	No	Yes	No	Moderate	Moderate	Not sure	No	Medium	Low	Yes	Yes	Yes	Yes	Yes	No	No	Yes	Yes	No	Agree	Undecided	Agree	Undecided	Disagree	Disagree	Disagree	Disagree	Agree	Undecided	Undecided	Disagree	Disagree	Agree	Agree	Disagree	Disagree	Agree
378	Older adults (>25 years)	Male	Islam	Single	Master's degree or higher	Employee	Joint	20,000-30,000 BDT	Rural	Neutral	Yes	No	No	No	Yes	Good	Good	No	No	Medium	Medium	No	Yes	Yes	Yes	No	Yes	No	No	No	Yes	Agree	Disagree	Agree	Undecided	Undecided	Agree	Agree	Agree	Undecided	Undecided	Disagree	Agree	Undecided	Undecided	Undecided	Agree	Disagree	Undecided
379	Older adults (>25 years)	Male	Hindu	Separated/Divorced/Widowed	Master's degree or higher	Employee	Joint	>30,000 BDT	Rural	Opposing party	No	No	No	No	No	Poor	Moderate	Not sure	Not sure	Medium	Medium	Yes	Yes	Yes	Yes	No	Yes	No	Yes	No	Yes	Agree	Undecided	Agree	Undecided	Agree	Agree	Undecided	Agree	Agree	Agree	Undecided	Undecided	Agree	Undecided	Undecided	Agree	Undecided	Undecided
380	Older adults (>25 years)	Male	Islam	Married	Master's degree or higher	Employee	Nuclear	>30,000 BDT	Urban	Neutral	Yes	No	No	Yes	No	Good	Good	Not sure	Yes	Medium	Medium	Yes	Yes	Yes	Yes	Yes	Yes	Yes	Yes	No	No	Agree	Disagree	Undecided	Agree	Disagree	Disagree	Agree	Disagree	Agree	Agree	Agree	Disagree	Agree	Disagree	Agree	Disagree	Agree	Agree
381	Older adults (>25 years)	Male	Islam	Married	Bachelor's degree	Employee	Nuclear	>30,000 BDT	Urban	Neutral	Yes	No	No	Yes	Yes	Good	Very good	Yes	Yes	Medium	Low	Yes	Yes	No	No	No	No	No	No	No	Yes	Undecided	Agree	Agree	Agree	Agree	Undecided	Agree	Disagree	Undecided	Undecided	Undecided	Agree	Undecided	Undecided	Undecided	Agree	Agree	Agree
382	Older adults (>25 years)	Male	Islam	Married	Master's degree or higher	Employee	Joint	>20,000 BDT	Rural	Neutral	Yes	No	No	Yes	No	Good	Good	Not sure	No	Low	Medium	Yes	Yes	Yes	No	Yes	Yes	No	No	No	No	Undecided	Agree	Undecided	Agree	Agree	Undecided	Undecided	Agree	Agree	Agree	Agree	Undecided	Agree	Agree	Agree	Agree	Agree	Undecided
383	Older adults (>25 years)	Male	Islam	Single	Master's degree or higher	Employee	Joint	20,000-30,000 BDT	Rural	Neutral	Yes	No	No	Yes	No	Good	Very good	No	No	Medium	Medium	Yes	Yes	Yes	No	No	No	No	No	No	No	Undecided	Agree	Disagree	Undecided	Undecided	Undecided	Undecided	Agree	Disagree	Agree	Disagree	Agree	Agree	Disagree	Undecided	Undecided	Disagree	Undecided
384	Older adults (>25 years)	Female	Islam	Separated/Divorced/Widowed	Higher secondary school or less	Employee	Nuclear	>20,000 BDT	Urban	Opposing party	No	Yes	Yes	No	No	Very good	Very poor	No	Yes	High	High	No	No	Yes	No	No	No	No	No	No	Yes	Agree	Agree	Agree	Agree	Agree	Agree	Agree	Agree	Undecided	Undecided	Undecided	Undecided	Undecided	Undecided	Undecided	Undecided	Undecided	Undecided
385	Older adults (>25 years)	Male	Islam	Married	Higher secondary school or less	Employee	Nuclear	>20,000 BDT	Urban	Neutral	No	Yes	No	Yes	No	Good	Moderate	Not sure	Yes	High	Medium	Yes	Yes	No	No	Yes	No	No	No	No	No	Agree	Disagree	Disagree	Agree	Disagree	Disagree	Disagree	Disagree	Agree	Disagree	Disagree	Disagree	Disagree	Agree	Agree	Disagree	Disagree	Disagree
386	Older adults (>25 years)	Male	Buddha & Christian	Married	Higher secondary school or less	Employee	Nuclear	>30,000 BDT	Rural	Opposing party	Yes	No	No	Yes	No	Good	Very poor	Yes	Not sure	High	High	Yes	No	No	No	No	No	No	No	No	No	Agree	Undecided	Agree	Undecided	Agree	Undecided	Agree	Undecided	Agree	Undecided	Agree	Undecided	Agree	Undecided	Agree	Agree	Agree	Agree
387	Older adults (>25 years)	Male	Hindu	Married	Higher secondary school or less	Employee	Nuclear	>30,000 BDT	Urban	Neutral	No	No	No	No	No	Poor	Very poor	Yes	Yes	Low	Low	No	No	Yes	No	No	No	No	No	No	Yes	Agree	Undecided	Agree	Undecided	Agree	Undecided	Agree	Undecided	Agree	Undecided	Agree	Agree	Undecided	Agree	Undecided	Agree	Undecided	Agree
388	Older adults (>25 years)	Male	Islam	Single	Master's degree or higher	Employee	Joint	20,000-30,000 BDT	Rural	Ruling party	No	Yes	No	No	No	Good	Moderate	Not sure	Not sure	Low	Low	No	No	Yes	No	No	No	No	No	No	No	Undecided	Disagree	Agree	Agree	Undecided	Undecided	Undecided	Disagree	Undecided	Undecided	Undecided	Undecided	Undecided	Undecided	Undecided	Undecided	Undecided	Undecided
389	Older adults (>25 years)	Female	Islam	Separated/Divorced/Widowed	Higher secondary school or less	Employee	Nuclear	>20,000 BDT	Urban	Opposing party	No	No	No	No	No	Poor	Poor	Not sure	Not sure	Medium	Medium	No	No	Yes	No	No	No	No	No	No	No	Agree	Undecided	Agree	Agree	Agree	Agree	Agree	Agree	Agree	Agree	Agree	Agree	Agree	Agree	Agree	Agree	Agree	Agree
390	Older adults (>25 years)	Male	Hindu	Single	Higher secondary school or less	Employee	Nuclear	>30,000 BDT	Rural	Neutral	No	No	Yes	Yes	Yes	Very poor	Very good	No	No	Medium	Medium	Yes	No	No	No	Yes	No	No	No	No	No	Agree	Undecided	Agree	Undecided	Agree	Undecided	Agree	Undecided	Agree	Undecided	Agree	Undecided	Agree	Undecided	Agree	Undecided	Agree	Undecided
391	Older adults (>25 years)	Female	Hindu	Married	Bachelor's degree	Employee	Nuclear	20,000-30,000 BDT	Urban	Opposing party	Yes	Yes	Yes	No	No	Poor	Moderate	Not sure	Not sure	Medium	Medium	Yes	No	No	No	No	No	No	No	No	No	Agree	Undecided	Agree	Undecided	Agree	Undecided	Agree	Undecided	Agree	Undecided	Agree	Undecided	Agree	Undecided	Agree	Undecided	Agree	Undecided
392	Older adults (>25 years)	Female	Islam	Married	Master's degree or higher	Employee	Nuclear	>20,000 BDT	Urban	Neutral	Yes	No	No	Yes	No	Good	Moderate	Not sure	Not sure	Medium	Medium	Yes	Yes	Yes	Yes	No	No	No	No	No	No	Agree	Undecided	Agree	Agree	Undecided	Undecided	Undecided	Undecided	Agree	Agree	Agree	Agree	Undecided	Agree	Agree	Undecided	Undecided	Undecided
393	Older adults (>25 years)	Male	Islam	Married	Master's degree or higher	Employee	Nuclear	>30,000 BDT	Rural	Neutral	Yes	Yes	No	Yes	No	Moderate	Very poor	Not sure	Not sure	Low	Low	Yes	Yes	Yes	No	No	No	No	No	Yes	Yes	Undecided	Undecided	Agree	Agree	Undecided	Agree	Agree	Agree	Undecided	Undecided	Undecided	Agree	Undecided	Agree	Agree	Agree	Undecided	Agree
394	Older adults (>25 years)	Male	Hindu	Married	Higher secondary school or less	Employee	Joint	>30,000 BDT	Urban	Ruling party	Yes	No	No	No	No	Very poor	Very poor	Yes	No	Low	Low	Yes	No	No	No	No	No	No	No	No	Yes	Agree	Undecided	Agree	Undecided	Agree	Undecided	Agree	Agree	Agree	Agree	Agree	Undecided	Agree	Undecided	Agree	Undecided	Agree	Undecided
395	Older adults (>25 years)	Female	Buddha & Christian	Married	Master's degree or higher	Employee	Nuclear	>30,000 BDT	Rural	Opposing party	No	Yes	Yes	No	Yes	Poor	Very poor	Not sure	No	Low	Medium	Yes	No	No	No	No	No	No	No	No	Yes	Agree	Agree	Disagree	Undecided	Agree	Undecided	Disagree	Undecided	Agree	Undecided	Disagree	Undecided	Undecided	Agree	Disagree	Undecided	Undecided	Agree
396	Older adults (>25 years)	Male	Islam	Married	Bachelor's degree	Employee	Nuclear	20,000-30,000 BDT	Urban	Neutral	No	No	No	No	No	Very good	Very good	Not sure	Not sure	Medium	Medium	No	No	No	Yes	No	No	No	No	No	Yes	Disagree	Disagree	Disagree	Disagree	Disagree	Disagree	Disagree	Disagree	Disagree	Disagree	Disagree	Disagree	Disagree	Disagree	Disagree	Disagree	Disagree	Disagree
397	Older adults (>25 years)	Male	Islam	Married	Bachelor's degree	Employee	Joint	>30,000 BDT	Urban	Ruling party	Yes	No	Yes	Yes	No	Moderate	Moderate	Not sure	No	Medium	High	Yes	Yes	Yes	Yes	Yes	No	No	No	No	No	Disagree	Undecided	Agree	Undecided	Disagree	Agree	Agree	Undecided	Agree	Disagree	Disagree	Disagree	Disagree	Agree	Disagree	Agree	Agree	Disagree
398	Older adults (>25 years)	Male	Buddha & Christian	Married	Master's degree or higher	Employee	Nuclear	20,000-30,000 BDT	Urban	Ruling party	Yes	Yes	Yes	Yes	No	Moderate	Very poor	Not sure	Not sure	High	High	Yes	No	No	No	No	No	No	No	No	Yes	Disagree	Undecided	Agree	Undecided	Disagree	Undecided	Agree	Undecided	Disagree	Undecided	Agree	Undecided	Disagree	Undecided	Agree	Undecided	Disagree	Agree
399	Young adults (18-25 years)	Male	Islam	Single	Higher secondary school or less	Businessman	Joint	20,000-30,000 BDT	Urban	Neutral	Yes	No	No	No	No	Good	Moderate	Not sure	Not sure	Medium	Medium	No	No	Yes	No	No	No	No	No	No	No	Disagree	Disagree	Disagree	Disagree	Disagree	Disagree	Disagree	Disagree	Undecided	Undecided	Undecided	Undecided	Undecided	Undecided	Undecided	Undecided	Undecided	Undecided
400	Young adults (18-25 years)	Male	Islam	Single	Higher secondary school or less	Businessman	Joint	20,000-30,000 BDT	Urban	Opposing party	Yes	No	No	No	No	Moderate	Good	No	Yes	Low	Medium	Yes	Yes	Yes	Yes	Yes	No	No	No	Yes	No	Undecided	Agree	Undecided	Agree	Undecided	Agree	Agree	Agree	Agree	Agree	Agree	Agree	Agree	Undecided	Undecided	Agree	Agree	Agree
401	Young adults (18-25 years)	Male	Hindu	Separated/Divorced/Widowed	Higher secondary school or less	Businessman	Joint	>30,000 BDT	Rural	Neutral	No	No	No	No	No	Poor	Poor	Not sure	Not sure	High	High	Yes	No	No	No	No	No	No	No	No	Yes	Undecided	Undecided	Agree	Undecided	Agree	Undecided	Agree	Undecided	Agree	Undecided	Agree	Undecided	Agree	Undecided	Agree	Undecided	Agree	Undecided
402	Young adults (18-25 years)	Male	Islam	Single	Higher secondary school or less	Businessman	Nuclear	>20,000 BDT	Urban	Ruling party	No	Yes	No	No	No	Moderate	Poor	Not sure	No	High	Medium	Yes	No	No	No	No	No	No	No	No	Yes	Agree	Undecided	Agree	Agree	Undecided	Agree	Undecided	Agree	Agree	Undecided	Agree	Undecided	Agree	Undecided	Agree	Undecided	Agree	Undecided
403	Young adults (18-25 years)	Female	Islam	Separated/Divorced/Widowed	Higher secondary school or less	Businessman	Joint	20,000-30,000 BDT	Rural	Ruling party	Yes	Yes	Yes	No	No	Moderate	Poor	No	No	Medium	Low	No	No	Yes	No	No	No	No	No	No	No	Undecided	Undecided	Undecided	Undecided	Undecided	Undecided	Undecided	Undecided	Undecided	Undecided	Undecided	Undecided	Undecided	Undecided	Undecided	Undecided	Undecided	Undecided
404	Young adults (18-25 years)	Male	Islam	Single	Bachelor's degree	Businessman	Joint	20,000-30,000 BDT	Rural	Neutral	Yes	No	No	No	No	Moderate	Moderate	No	No	Low	Medium	Yes	Yes	Yes	No	No	No	No	No	No	No	Disagree	Undecided	Undecided	Agree	Agree	Disagree	Agree	Undecided	Disagree	Disagree	Disagree	Agree	Disagree	Agree	Disagree	Agree	Agree	Undecided
405	Older adults (>25 years)	Male	Islam	Single	Bachelor's degree	Businessman	Nuclear	>20,000 BDT	Urban	Opposing party	Yes	No	No	Yes	No	Moderate	Good	No	Not sure	Low	Medium	Yes	Yes	Yes	No	No	Yes	No	No	No	No	Undecided	Undecided	Undecided	Undecided	Undecided	Undecided	Undecided	Undecided	Undecided	Undecided	Undecided	Undecided	Undecided	Undecided	Undecided	Undecided	Undecided	Undecided
406	Older adults (>25 years)	Male	Islam	Single	Higher secondary school or less	Businessman	Joint	>20,000 BDT	Rural	Neutral	Yes	No	No	No	No	Moderate	Moderate	Not sure	Not sure	Low	Medium	Yes	Yes	Yes	No	Yes	Yes	Yes	No	Yes	No	Disagree	Disagree	Disagree	Disagree	Disagree	Disagree	Disagree	Disagree	Undecided	Undecided	Undecided	Undecided	Undecided	Undecided	Undecided	Disagree	Disagree	Disagree
407	Older adults (>25 years)	Male	Islam	Single	Bachelor's degree	Businessman	Nuclear	20,000-30,000 BDT	Urban	Ruling party	Yes	Yes	Yes	Yes	Yes	Very poor	Very poor	Not sure	Not sure	Medium	Medium	Yes	No	No	No	No	No	No	No	No	Yes	Agree	Agree	Agree	Agree	Agree	Agree	Agree	Agree	Agree	Undecided	Undecided	Undecided	Undecided	Undecided	Undecided	Undecided	Undecided	Undecided
408	Older adults (>25 years)	Male	Islam	Single	Master's degree or higher	Businessman	Joint	>30,000 BDT	Urban	Neutral	Yes	No	Yes	No	No	Moderate	Moderate	Not sure	Not sure	Medium	Medium	Yes	No	Yes	No	No	Yes	Yes	No	No	Yes	Agree	Undecided	Agree	Undecided	Undecided	Undecided	Undecided	Undecided	Undecided	Agree	Disagree	Undecided	Agree	Undecided	Agree	Undecided	Agree	Agree
409	Older adults (>25 years)	Male	Hindu	Single	Bachelor's degree	Businessman	Joint	>30,000 BDT	Rural	Neutral	Yes	No	No	No	Yes	Good	Good	Not sure	Yes	Medium	Medium	Yes	Yes	Yes	Yes	Yes	No	No	No	No	No	Disagree	Disagree	Agree	Agree	Undecided	Disagree	Disagree	Disagree	Disagree	Disagree	Disagree	Disagree	Disagree	Disagree	Disagree	Undecided	Disagree	Disagree
410	Older adults (>25 years)	Male	Islam	Single	Bachelor's degree	Businessman	Nuclear	>20,000 BDT	Rural	Opposing party	Yes	Yes	No	Yes	No	Moderate	Good	Yes	Yes	High	Medium	Yes	No	Yes	Yes	No	No	Yes	No	No	No	Agree	Undecided	Agree	Agree	Disagree	Undecided	Undecided	Agree	Agree	Agree	Agree	Agree	Agree	Undecided	Undecided	Undecided	Agree	Agree
411	Older adults (>25 years)	Male	Islam	Married	Master's degree or higher	Businessman	Nuclear	20,000-30,000 BDT	Urban	Neutral	No	Yes	No	No	No	Moderate	Moderate	No	Yes	Low	Medium	Yes	Yes	Yes	No	No	Yes	No	No	No	No	Disagree	Undecided	Undecided	Disagree	Agree	Disagree	Disagree	Agree	Disagree	Agree	Agree	Disagree	Agree	Undecided	Undecided	Agree	Disagree	Agree
412	Older adults (>25 years)	Male	Islam	Married	Bachelor's degree	Businessman	Nuclear	20,000-30,000 BDT	Urban	Neutral	Yes	No	No	No	No	Good	Good	No	Yes	Low	Medium	Yes	No	No	No	No	No	No	No	No	No	Undecided	Undecided	Agree	Agree	Agree	Undecided	Undecided	Undecided	Undecided	Undecided	Undecided	Undecided	Undecided	Undecided	Undecided	Undecided	Undecided	Agree
413	Older adults (>25 years)	Male	Hindu	Single	Master's degree or higher	Businessman	Joint	20,000-30,000 BDT	Rural	Neutral	No	No	No	No	No	Moderate	Good	Not sure	Not sure	Medium	High	Yes	Yes	Yes	No	No	Yes	Yes	No	No	Yes	Agree	Undecided	Undecided	Agree	Undecided	Agree	Agree	Undecided	Agree	Undecided	Agree	Undecided	Agree	Undecided	Agree	Undecided	Agree	Undecided
414	Older adults (>25 years)	Male	Islam	Single	Master's degree or higher	Businessman	Nuclear	>20,000 BDT	Urban	Opposing party	Yes	No	No	Yes	No	Good	Moderate	Yes	Yes	Medium	Medium	Yes	Yes	Yes	No	Yes	Yes	No	Yes	No	No	Disagree	Undecided	Undecided	Undecided	Undecided	Undecided	Disagree	Undecided	Undecided	Undecided	Undecided	Agree	Undecided	Agree	Agree	Disagree	Undecided	Agree
415	Older adults (>25 years)	Male	Islam	Single	Higher secondary school or less	Businessman	Nuclear	>20,000 BDT	Rural	Neutral	Yes	Yes	Yes	Yes	No	Moderate	Moderate	Not sure	Not sure	Medium	Medium	Yes	No	Yes	No	No	No	No	No	No	No	Undecided	Disagree	Agree	Undecided	Undecided	Undecided	Undecided	Undecided	Agree	Disagree	Disagree	Disagree	Undecided	Undecided	Agree	Undecided	Undecided	Undecided
416	Older adults (>25 years)	Male	Islam	Married	Master's degree or higher	Businessman	Nuclear	>20,000 BDT	Urban	Neutral	Yes	No	No	No	No	Good	Moderate	Yes	Yes	Medium	High	Yes	No	No	No	No	No	No	No	No	No	Disagree	Undecided	Agree	Disagree	Undecided	Disagree	Undecided	Undecided	Agree	Disagree	Undecided	Agree	Disagree	Undecided	Agree	Undecided	Undecided	Disagree
417	Older adults (>25 years)	Male	Islam	Married	Master's degree or higher	Businessman	Nuclear	>30,000 BDT	Urban	Neutral	No	No	No	No	No	Very good	Good	No	No	High	Medium	Yes	Yes	No	Yes	Yes	Yes	No	No	No	Yes	Agree	Undecided	Agree	Undecided	Agree	Undecided	Agree	Undecided	Agree	Undecided	Undecided	Agree	Undecided	Agree	Agree	Undecided	Agree	Undecided
418	Older adults (>25 years)	Male	Islam	Married	Master's degree or higher	Businessman	Joint	20,000-30,000 BDT	Urban	Ruling party	Yes	No	No	Yes	No	Good	Moderate	No	Yes	Medium	Medium	Yes	Yes	Yes	No	Yes	Yes	Yes	No	No	No	Disagree	Undecided	Undecided	Undecided	Undecided	Undecided	Undecided	Disagree	Agree	Undecided	Undecided	Agree	Undecided	Disagree	Agree	Undecided	Disagree	Agree
419	Older adults (>25 years)	Female	Hindu	Married	Master's degree or higher	Businessman	Nuclear	>30,000 BDT	Urban	Neutral	No	No	No	No	No	Good	Moderate	Not sure	Not sure	Medium	Medium	No	Yes	No	No	No	No	No	No	No	Yes	Disagree	Disagree	Disagree	Disagree	Disagree	Disagree	Disagree	Disagree	Disagree	Disagree	Disagree	Disagree	Disagree	Disagree	Disagree	Disagree	Disagree	Disagree
420	Older adults (>25 years)	Male	Islam	Married	Bachelor's degree	Businessman	Nuclear	>20,000 BDT	Urban	Ruling party	Yes	Yes	Yes	Yes	Yes	Poor	Very poor	Yes	Yes	Low	Low	Yes	No	Yes	No	No	No	No	No	No	Yes	Agree	Agree	Undecided	Agree	Agree	Undecided	Agree	Undecided	Agree	Undecided	Agree	Undecided	Agree	Undecided	Agree	Undecided	Agree	Undecided
421	Older adults (>25 years)	Male	Hindu	Married	Higher secondary school or less	Businessman	Nuclear	>20,000 BDT	Urban	Opposing party	Yes	Yes	Yes	Yes	Yes	Good	Very poor	Not sure	Not sure	Medium	High	Yes	No	No	No	No	No	No	No	No	Yes	Agree	Undecided	Undecided	Disagree	Disagree	Undecided	Agree	Undecided	Agree	Agree	Agree	Undecided	Undecided	Agree	Undecided	Agree	Undecided	Undecided
422	Older adults (>25 years)	Female	Hindu	Single	Higher secondary school or less	Businessman	Nuclear	>30,000 BDT	Rural	Opposing party	Yes	Yes	Yes	No	No	Moderate	Moderate	Not sure	Not sure	Medium	Medium	Yes	No	No	No	No	No	No	No	No	Yes	Agree	Agree	Agree	Undecided	Agree	Undecided	Agree	Undecided	Agree	Undecided	Agree	Undecided	Agree	Undecided	Agree	Undecided	Agree	Undecided
423	Older adults (>25 years)	Male	Islam	Married	Higher secondary school or less	Businessman	Joint	>20,000 BDT	Rural	Neutral	Yes	Yes	Yes	No	Yes	Very good	Moderate	No	No	Medium	Low	No	Yes	No	Yes	Yes	No	No	No	No	Yes	Undecided	Undecided	Agree	Undecided	Agree	Agree	Agree	Agree	Agree	Agree	Agree	Undecided	Agree	Undecided	Agree	Agree	Undecided	Undecided
424	Young adults (18-25 years)	Male	Islam	Single	Bachelor's degree	Employee	Joint	20,000-30,000 BDT	Urban	Neutral	Yes	No	No	No	No	Moderate	Good	Not sure	Yes	Medium	Medium	No	No	No	No	No	No	No	Yes	No	No	Disagree	Undecided	Agree	Disagree	Undecided	Agree	Disagree	Agree	Agree	Disagree	Undecided	Agree	Undecided	Undecided	Undecided	Agree	Agree	Undecided
425	Older adults (>25 years)	Male	Hindu	Single	Higher secondary school or less	Employee	Nuclear	>20,000 BDT	Urban	Neutral	Yes	No	No	No	No	Moderate	Moderate	No	No	Low	Low	No	No	Yes	No	No	No	No	No	No	No	Agree	Agree	Agree	Agree	Agree	Agree	Agree	Undecided	Undecided	Agree	Agree	Agree	Agree	Agree	Agree	Agree	Agree	Undecided
426	Older adults (>25 years)	Male	Islam	Single	Bachelor's degree	Employee	Joint	>30,000 BDT	Rural	Neutral	Yes	No	No	No	No	Very good	Moderate	No	No	Medium	Medium	Yes	Yes	Yes	Yes	Yes	Yes	No	No	No	No	Agree	Undecided	Undecided	Agree	Disagree	Agree	Agree	Agree	Agree	Undecided	Undecided	Agree	Undecided	Agree	Undecided	Agree	Undecided	Undecided
427	Young adults (18-25 years)	Male	Islam	Single	Master's degree or higher	Employee	Nuclear	>30,000 BDT	Urban	Neutral	Yes	No	No	Yes	Yes	Moderate	Good	Not sure	Yes	Medium	Medium	No	Yes	Yes	Yes	Yes	No	Yes	Yes	No	Yes	Undecided	Agree	Agree	Agree	Agree	Undecided	Undecided	Agree	Agree	Agree	Agree	Agree	Agree	Agree	Agree	Undecided	Agree	Agree
428	Older adults (>25 years)	Male	Islam	Married	Master's degree or higher	Employee	Joint	20,000-30,000 BDT	Rural	Neutral	Yes	No	No	No	Yes	Good	Moderate	Not sure	Not sure	Medium	Medium	Yes	Yes	Yes	Yes	Yes	Yes	Yes	No	No	Yes	Undecided	Agree	Undecided	Agree	Undecided	Agree	Agree	Agree	Agree	Agree	Agree	Agree	Agree	Agree	Agree	Agree	Agree	Undecided
429	Older adults (>25 years)	Female	Islam	Separated/Divorced/Widowed	Master's degree or higher	Others	Joint	>30,000 BDT	Urban	Neutral	No	No	Yes	No	No	Very poor	Very poor	Yes	No	High	High	No	No	Yes	No	No	No	No	No	No	Yes	Agree	Undecided	Undecided	Undecided	Undecided	Undecided	Undecided	Undecided	Undecided	Undecided	Undecided	Agree	Agree	Undecided	Disagree	Undecided	Undecided	Agree
430	Older adults (>25 years)	Male	Buddha & Christian	Married	Master's degree or higher	Others	Nuclear	>20,000 BDT	Rural	Ruling party	No	Yes	No	Yes	No	Very poor	Moderate	No	Yes	High	High	Yes	No	No	No	No	No	No	No	No	Yes	Undecided	Undecided	Undecided	Undecided	Undecided	Undecided	Undecided	Undecided	Undecided	Undecided	Undecided	Undecided	Undecided	Undecided	Undecided	Undecided	Undecided	Undecided
431	Older adults (>25 years)	Male	Hindu	Separated/Divorced/Widowed	Master's degree or higher	Others	Joint	20,000-30,000 BDT	Rural	Neutral	Yes	No	Yes	No	Yes	Poor	Moderate	Not sure	Not sure	Medium	Medium	No	No	No	No	Yes	No	No	No	No	No	Agree	Undecided	Agree	Undecided	Agree	Undecided	Agree	Undecided	Agree	Undecided	Agree	Undecided	Agree	Agree	Agree	Undecided	Agree	Undecided
432	Older adults (>25 years)	Male	Islam	Married	Higher secondary school or less	Others	Nuclear	>30,000 BDT	Rural	Ruling party	Yes	No	Yes	Yes	No	Moderate	Moderate	No	No	Medium	Medium	Yes	Yes	Yes	Yes	Yes	No	No	No	No	No	Disagree	Undecided	Agree	Undecided	Undecided	Undecided	Undecided	Undecided	Undecided	Undecided	Undecided	Undecided	Undecided	Undecided	Undecided	Undecided	Undecided	Undecided
433	Young adults (18-25 years)	Male	Islam	Single	Bachelor's degree	Employee	Joint	>30,000 BDT	Urban	Neutral	Yes	No	No	No	No	Good	Good	No	No	Medium	Medium	Yes	Yes	Yes	Yes	Yes	No	No	No	No	No	Agree	Agree	Agree	Agree	Agree	Agree	Agree	Agree	Undecided	Undecided	Undecided	Undecided	Undecided	Undecided	Undecided	Undecided	Undecided	Undecided
434	Older adults (>25 years)	Female	Islam	Married	Higher secondary school or less	Others	Joint	>30,000 BDT	Rural	Opposing party	Yes	No	Yes	No	No	Good	Poor	No	No	High	Medium	Yes	No	No	No	No	No	No	No	No	No	Agree	Undecided	Agree	Undecided	Undecided	Undecided	Agree	Agree	Agree	Agree	Agree	Agree	Agree	Agree	Agree	Undecided	Undecided	Agree
435	Older adults (>25 years)	Female	Hindu	Married	Higher secondary school or less	Others	Joint	>30,000 BDT	Rural	Neutral	Yes	No	No	No	No	Good	Poor	No	Yes	Medium	Low	Yes	Yes	No	Yes	Yes	No	No	No	No	No	Agree	Disagree	Disagree	Disagree	Undecided	Disagree	Agree	Disagree	Agree	Disagree	Disagree	Agree	Disagree	Agree	Agree	Disagree	Agree	Disagree
436	Older adults (>25 years)	Female	Islam	Married	Higher secondary school or less	Others	Nuclear	20,000-30,000 BDT	Rural	Neutral	Yes	No	No	Yes	No	Poor	Good	No	Yes	Medium	High	No	Yes	No	Yes	Yes	No	No	No	No	No	Disagree	Disagree	Agree	Disagree	Disagree	Disagree	Disagree	Disagree	Agree	Agree	Agree	Undecided	Disagree	Disagree	Agree	Agree	Agree	Agree
437	Older adults (>25 years)	Female	Hindu	Married	Higher secondary school or less	Others	Nuclear	20,000-30,000 BDT	Urban	Neutral	Yes	No	No	No	No	Moderate	Very poor	Not sure	Not sure	High	High	Yes	No	No	No	No	No	No	No	No	No	Agree	Undecided	Agree	Agree	Undecided	Agree	Agree	Agree	Agree	Agree	Agree	Agree	Agree	Agree	Agree	Agree	Agree	Agree
438	Older adults (>25 years)	Female	Islam	Married	Higher secondary school or less	Others	Nuclear	>30,000 BDT	Urban	Neutral	Yes	No	No	No	No	Good	Moderate	No	No	Low	Medium	No	Yes	No	Yes	Yes	No	No	No	No	No	Agree	Undecided	Disagree	Disagree	Undecided	Agree	Agree	Undecided	Agree	Disagree	Disagree	Agree	Undecided	Agree	Agree	Disagree	Disagree	Disagree
439	Older adults (>25 years)	Female	Islam	Married	Higher secondary school or less	Others	Nuclear	>30,000 BDT	Urban	Ruling party	No	Yes	Yes	Yes	No	Poor	Very poor	Not sure	Not sure	Medium	High	Yes	No	No	No	No	No	No	No	No	Yes	Agree	Undecided	Agree	Undecided	Agree	Undecided	Agree	Undecided	Agree	Undecided	Agree	Undecided	Undecided	Agree	Undecided	Agree	Undecided	Agree
440	Older adults (>25 years)	Female	Buddha & Christian	Married	Higher secondary school or less	Others	Nuclear	20,000-30,000 BDT	Urban	Ruling party	Yes	No	Yes	Yes	Yes	Very poor	Moderate	Not sure	Not sure	High	High	Yes	No	No	No	No	No	No	No	No	Yes	Agree	Undecided	Agree	Undecided	Agree	Undecided	Agree	Undecided	Agree	Undecided	Agree	Undecided	Agree	Undecided	Agree	Undecided	Agree	Undecided
441	Older adults (>25 years)	Female	Islam	Married	Higher secondary school or less	Others	Nuclear	>30,000 BDT	Urban	Neutral	Yes	No	Yes	Yes	No	Poor	Moderate	No	Yes	Low	High	Yes	Yes	No	No	Yes	No	No	No	No	No	Disagree	Disagree	Disagree	Disagree	Disagree	Disagree	Disagree	Disagree	Agree	Agree	Agree	Agree	Disagree	Disagree	Disagree	Disagree	Disagree	Disagree
442	Older adults (>25 years)	Female	Islam	Married	Higher secondary school or less	Others	Nuclear	20,000-30,000 BDT	Urban	Neutral	Yes	No	No	Yes	No	Moderate	Moderate	No	Yes	Medium	Medium	No	Yes	Yes	Yes	Yes	No	No	No	Yes	No	Agree	Undecided	Undecided	Undecided	Agree	Agree	Agree	Undecided	Disagree	Undecided	Undecided	Agree	Agree	Undecided	Undecided	Undecided	Undecided	Undecided
443	Young adults (18-25 years)	Male	Islam	Single	Higher secondary school or less	Unemployed	Nuclear	20,000-30,000 BDT	Urban	Ruling party	Yes	No	Yes	Yes	No	Very poor	Very poor	Yes	Not sure	High	High	Yes	No	No	No	No	No	No	No	No	Yes	Agree	Undecided	Disagree	Undecided	Agree	Undecided	Undecided	Undecided	Agree	Undecided	Undecided	Disagree	Agree	Agree	Disagree	Undecided	Agree	Agree
444	Young adults (18-25 years)	Male	Islam	Married	Bachelor's degree	Unemployed	Joint	>20,000 BDT	Rural	Neutral	Yes	No	Yes	Yes	Yes	Good	Moderate	No	Not sure	Low	High	No	No	No	No	No	Yes	No	No	No	No	Agree	Agree	Undecided	Undecided	Undecided	Agree	Agree	Agree	Undecided	Undecided	Undecided	Undecided	Undecided	Agree	Disagree	Undecided	Agree	Undecided
445	Young adults (18-25 years)	Male	Buddha & Christian	Single	Bachelor's degree	Unemployed	Joint	>30,000 BDT	Urban	Neutral	No	No	No	Yes	Yes	Very poor	Good	Not sure	Not sure	High	High	Yes	No	Yes	Yes	Yes	Yes	Yes	No	No	Yes	Agree	Agree	Undecided	Agree	Agree	Agree	Agree	Agree	Agree	Agree	Agree	Agree	Agree	Agree	Agree	Agree	Agree	Agree
446	Young adults (18-25 years)	Male	Buddha & Christian	Single	Higher secondary school or less	Unemployed	Nuclear	20,000-30,000 BDT	Urban	Ruling party	Yes	No	No	No	No	Very good	Very poor	Not sure	Not sure	Medium	High	Yes	No	No	No	No	No	No	No	No	No	Agree	Undecided	Agree	Undecided	Agree	Undecided	Agree	Undecided	Agree	Undecided	Agree	Undecided	Agree	Agree	Agree	Agree	Agree	Agree
447	Young adults (18-25 years)	Female	Buddha & Christian	Single	Higher secondary school or less	Unemployed	Nuclear	>20,000 BDT	Rural	Opposing party	Yes	No	No	No	No	Very poor	Poor	Yes	Yes	Low	Medium	Yes	No	No	No	No	No	No	No	No	Yes	Agree	Undecided	Undecided	Undecided	Undecided	Agree	Agree	Agree	Agree	Agree	Agree	Agree	Agree	Agree	Agree	Agree	Undecided	Undecided
448	Young adults (18-25 years)	Male	Hindu	Single	Bachelor's degree	Unemployed	Nuclear	>30,000 BDT	Urban	Neutral	Yes	No	No	Yes	No	Moderate	Poor	No	No	Medium	Medium	Yes	No	No	No	No	No	No	No	No	No	Agree	Undecided	Agree	Disagree	Undecided	Disagree	Undecided	Undecided	Agree	Agree	Agree	Agree	Undecided	Disagree	Agree	Undecided	Undecided	Agree
449	Young adults (18-25 years)	Male	Islam	Single	Master's degree or higher	Unemployed	Joint	>20,000 BDT	Urban	Neutral	Yes	No	No	Yes	No	Good	Moderate	No	No	Medium	High	Yes	Yes	No	Yes	No	Yes	No	No	No	No	Agree	Agree	Agree	Agree	Agree	Agree	Agree	Undecided	Agree	Agree	Agree	Undecided	Agree	Agree	Agree	Agree	Agree	Agree
450	Young adults (18-25 years)	Female	Islam	Single	Master's degree or higher	Unemployed	Nuclear	>30,000 BDT	Urban	Neutral	Yes	No	No	Yes	No	Good	Moderate	No	Yes	High	Medium	Yes	Yes	Yes	Yes	Yes	No	No	No	No	No	Disagree	Disagree	Undecided	Undecided	Undecided	Undecided	Undecided	Agree	Undecided	Undecided	Undecided	Undecided	Agree	Disagree	Disagree	Disagree	Disagree	Undecided
451	Young adults (18-25 years)	Male	Islam	Single	Bachelor's degree	Unemployed	Nuclear	20,000-30,000 BDT	Urban	Neutral	No	No	No	No	No	Good	Moderate	Not sure	No	Medium	High	Yes	Yes	Yes	No	Yes	No	No	No	No	No	Undecided	Undecided	Undecided	Undecided	Agree	Agree	Agree	Undecided	Undecided	Undecided	Undecided	Undecided	Undecided	Undecided	Undecided	Undecided	Undecided	Undecided
452	Young adults (18-25 years)	Male	Islam	Single	Master's degree or higher	Unemployed	Nuclear	>30,000 BDT	Rural	Neutral	Yes	No	No	Yes	No	Good	Moderate	No	Yes	Low	Low	Yes	Yes	Yes	Yes	Yes	No	No	No	No	No	Agree	Agree	Agree	Agree	Agree	Agree	Agree	Agree	Undecided	Agree	Undecided	Agree	Undecided	Agree	Undecided	Agree	Undecided	Undecided
453	Young adults (18-25 years)	Male	Islam	Single	Bachelor's degree	Unemployed	Nuclear	>30,000 BDT	Urban	Ruling party	No	Yes	Yes	Yes	No	Very poor	Very good	No	Yes	High	High	Yes	Yes	Yes	Yes	Yes	Yes	Yes	Yes	Yes	No	Undecided	Undecided	Undecided	Undecided	Undecided	Agree	Agree	Agree	Undecided	Undecided	Undecided	Undecided	Agree	Disagree	Disagree	Agree	Undecided	Undecided
454	Young adults (18-25 years)	Male	Islam	Single	Master's degree or higher	Unemployed	Nuclear	20,000-30,000 BDT	Urban	Neutral	Yes	No	No	Yes	No	Very good	Moderate	No	Yes	Low	Medium	Yes	Yes	Yes	Yes	Yes	Yes	No	No	No	No	Agree	Undecided	Disagree	Agree	Disagree	Undecided	Undecided	Undecided	Agree	Agree	Agree	Agree	Disagree	Agree	Agree	Undecided	Disagree	Agree
455	Young adults (18-25 years)	Female	Islam	Married	Master's degree or higher	Unemployed	Joint	>20,000 BDT	Urban	Opposing party	Yes	Yes	Yes	Yes	No	Poor	Poor	Not sure	Not sure	Medium	Medium	No	Yes	Yes	No	Yes	No	Yes	No	Yes	No	Agree	Undecided	Agree	Undecided	Disagree	Agree	Undecided	Disagree	Agree	Undecided	Agree	Disagree	Disagree	Disagree	Undecided	Undecided	Disagree	Agree
456	Young adults (18-25 years)	Male	Hindu	Single	Bachelor's degree	Unemployed	Nuclear	>20,000 BDT	Rural	Neutral	No	No	No	Yes	No	Moderate	Good	Yes	Not sure	Low	Medium	Yes	Yes	Yes	Yes	No	Yes	Yes	Yes	No	No	Agree	Undecided	Agree	Agree	Undecided	Agree	Agree	Agree	Agree	Agree	Agree	Agree	Agree	Undecided	Agree	Agree	Agree	Agree
457	Young adults (18-25 years)	Male	Islam	Single	Bachelor's degree	Unemployed	Joint	>20,000 BDT	Urban	Ruling party	No	Yes	No	Yes	No	Good	Good	No	No	Medium	Medium	Yes	Yes	Yes	Yes	Yes	Yes	No	No	No	Yes	Undecided	Undecided	Agree	Agree	Undecided	Undecided	Undecided	Agree	Disagree	Agree	Agree	Agree	Agree	Agree	Undecided	Undecided	Agree	Agree
458	Young adults (18-25 years)	Male	Islam	Single	Master's degree or higher	Unemployed	Nuclear	>20,000 BDT	Urban	Opposing party	Yes	No	No	No	No	Good	Good	No	Not sure	Medium	Low	Yes	Yes	Yes	Yes	Yes	No	No	No	No	No	Agree	Disagree	Disagree	Agree	Undecided	Undecided	Agree	Disagree	Agree	Agree	Agree	Undecided	Agree	Agree	Agree	Undecided	Undecided	Agree
459	Young adults (18-25 years)	Male	Islam	Single	Bachelor's degree	Unemployed	Nuclear	>20,000 BDT	Rural	Neutral	Yes	Yes	No	Yes	No	Good	Moderate	Not sure	Yes	High	High	No	No	No	Yes	No	No	No	No	No	No	Disagree	Undecided	Agree	Agree	Undecided	Undecided	Undecided	Disagree	Undecided	Agree	Agree	Agree	Undecided	Undecided	Undecided	Undecided	Undecided	Undecided
460	Older adults (>25 years)	Female	Islam	Single	Master's degree or higher	Unemployed	Nuclear	>30,000 BDT	Urban	Neutral	Yes	No	No	No	Yes	Moderate	Moderate	No	No	Medium	Medium	Yes	No	No	No	No	No	No	No	No	No	Agree	Undecided	Disagree	Disagree	Undecided	Disagree	Disagree	Agree	Agree	Agree	Agree	Agree	Agree	Undecided	Disagree	Undecided	Disagree	Disagree
461	Older adults (>25 years)	Male	Islam	Single	Bachelor's degree	Unemployed	Nuclear	20,000-30,000 BDT	Urban	Ruling party	Yes	No	No	Yes	No	Good	Good	Not sure	No	High	High	Yes	Yes	Yes	No	No	No	No	No	No	No	Disagree	Disagree	Agree	Disagree	Undecided	Disagree	Agree	Undecided	Agree	Agree	Agree	Agree	Agree	Agree	Agree	Agree	Agree	Agree
462	Older adults (>25 years)	Male	Islam	Single	Master's degree or higher	Unemployed	Joint	20,000-30,000 BDT	Urban	Neutral	No	Yes	Yes	Yes	No	Moderate	Good	Not sure	Not sure	Medium	High	Yes	Yes	Yes	Yes	No	No	No	No	No	No	Agree	Undecided	Agree	Disagree	Undecided	Undecided	Undecided	Agree	Agree	Agree	Agree	Undecided	Undecided	Undecided	Undecided	Undecided	Undecided	Agree
463	Older adults (>25 years)	Male	Islam	Single	Bachelor's degree	Unemployed	Nuclear	20,000-30,000 BDT	Urban	Ruling party	Yes	No	No	Yes	No	Good	Good	Not sure	No	Medium	High	Yes	Yes	Yes	Yes	No	No	No	No	No	No	Agree	Undecided	Agree	Agree	Undecided	Agree	Agree	Agree	Agree	Agree	Agree	Agree	Agree	Agree	Agree	Agree	Agree	Agree
464	Older adults (>25 years)	Male	Islam	Married	Master's degree or higher	Unemployed	Joint	>30,000 BDT	Rural	Neutral	Yes	No	No	Yes	No	Good	Moderate	No	No	Medium	Medium	Yes	No	No	No	No	No	No	No	No	No	Agree	Undecided	Agree	Agree	Undecided	Undecided	Undecided	Agree	Agree	Agree	Agree	Agree	Agree	Agree	Agree	Agree	Agree	Agree
465	Older adults (>25 years)	Male	Islam	Single	Master's degree or higher	Unemployed	Joint	>20,000 BDT	Rural	Neutral	Yes	No	No	No	No	Good	Good	No	No	Low	Low	Yes	Yes	Yes	Yes	No	No	No	No	No	No	Agree	Undecided	Agree	Agree	Undecided	Agree	Undecided	Undecided	Agree	Agree	Agree	Agree	Agree	Agree	Agree	Agree	Agree	Agree
466	Older adults (>25 years)	Female	Islam	Single	Bachelor's degree	Unemployed	Nuclear	20,000-30,000 BDT	Rural	Neutral	No	No	No	No	No	Moderate	Moderate	Not sure	Not sure	Medium	Medium	No	Yes	No	No	No	No	No	No	Yes	Yes	Disagree	Disagree	Disagree	Disagree	Disagree	Disagree	Disagree	Disagree	Disagree	Disagree	Disagree	Disagree	Disagree	Disagree	Disagree	Disagree	Disagree	Disagree
467	Older adults (>25 years)	Male	Islam	Single	Master's degree or higher	Unemployed	Joint	>30,000 BDT	Urban	Neutral	Yes	Yes	No	Yes	Yes	Good	Very good	Not sure	Yes	Low	Medium	No	Yes	Yes	Yes	No	Yes	Yes	Yes	No	No	Undecided	Undecided	Agree	Agree	Undecided	Undecided	Undecided	Agree	Undecided	Agree	Agree	Agree	Disagree	Agree	Agree	Disagree	Agree	Agree
468	Older adults (>25 years)	Male	Islam	Single	Bachelor's degree	Unemployed	Nuclear	>30,000 BDT	Urban	Neutral	No	Yes	No	Yes	Yes	Moderate	Moderate	Not sure	Yes	Medium	Medium	Yes	Yes	Yes	Yes	Yes	Yes	Yes	Yes	Yes	Yes	Disagree	Undecided	Disagree	Disagree	Undecided	Undecided	Agree	Disagree	Undecided	Undecided	Undecided	Agree	Disagree	Disagree	Undecided	Disagree	Disagree	Agree
469	Older adults (>25 years)	Male	Islam	Single	Master's degree or higher	Unemployed	Joint	>30,000 BDT	Urban	Neutral	No	Yes	Yes	Yes	No	Poor	Moderate	Not sure	Not sure	High	High	Yes	Yes	Yes	Yes	Yes	No	No	No	No	No	Disagree	Agree	Disagree	Disagree	Undecided	Agree	Agree	Disagree	Undecided	Undecided	Undecided	Disagree	Undecided	Undecided	Undecided	Agree	Agree	Agree
470	Older adults (>25 years)	Male	Islam	Single	Master's degree or higher	Unemployed	Nuclear	>20,000 BDT	Urban	Opposing party	Yes	No	No	No	No	Very good	Good	Not sure	No	Low	Medium	Yes	No	Yes	No	No	No	No	No	No	No	Disagree	Agree	Disagree	Disagree	Disagree	Disagree	Disagree	Disagree	Disagree	Disagree	Disagree	Disagree	Disagree	Disagree	Disagree	Disagree	Agree	Disagree
471	Older adults (>25 years)	Male	Islam	Single	Master's degree or higher	Unemployed	Nuclear	>30,000 BDT	Urban	Ruling party	Yes	No	No	Yes	No	Good	Good	Not sure	Yes	Medium	Medium	Yes	No	Yes	Yes	Yes	No	No	No	No	No	Disagree	Undecided	Agree	Agree	Disagree	Undecided	Disagree	Undecided	Agree	Agree	Agree	Agree	Disagree	Undecided	Undecided	Undecided	Disagree	Disagree
472	Older adults (>25 years)	Male	Islam	Single	Master's degree or higher	Unemployed	Nuclear	>30,000 BDT	Urban	Ruling party	Yes	No	No	Yes	No	Good	Good	Not sure	Yes	Medium	Medium	Yes	No	Yes	Yes	Yes	No	No	No	No	No	Disagree	Undecided	Agree	Agree	Disagree	Undecided	Disagree	Undecided	Agree	Agree	Agree	Agree	Disagree	Undecided	Undecided	Undecided	Disagree	Disagree
473	Older adults (>25 years)	Male	Islam	Single	Master's degree or higher	Unemployed	Nuclear	>20,000 BDT	Urban	Neutral	Yes	No	No	No	Yes	Very good	Good	No	No	Low	Medium	No	Yes	Yes	Yes	No	No	No	No	No	No	Disagree	Agree	Undecided	Agree	Undecided	Disagree	Undecided	Undecided	Undecided	Agree	Agree	Agree	Agree	Agree	Agree	Agree	Agree	Agree
474	Older adults (>25 years)	Male	Islam	Single	Master's degree or higher	Unemployed	Nuclear	>30,000 BDT	Urban	Neutral	Yes	Yes	No	Yes	No	Good	Good	No	Yes	Low	Low	Yes	Yes	Yes	Yes	Yes	Yes	No	No	No	No	Undecided	Undecided	Disagree	Undecided	Undecided	Undecided	Disagree	Agree	Undecided	Undecided	Disagree	Disagree	Disagree	Disagree	Disagree	Agree	Disagree	Agree
475	Older adults (>25 years)	Male	Islam	Single	Bachelor's degree	Unemployed	Nuclear	>20,000 BDT	Rural	Neutral	Yes	No	No	Yes	No	Good	Moderate	Not sure	Not sure	Medium	Medium	No	No	Yes	No	No	No	No	No	No	Yes	Disagree	Disagree	Disagree	Disagree	Disagree	Disagree	Agree	Disagree	Disagree	Disagree	Disagree	Disagree	Agree	Disagree	Disagree	Agree	Disagree	Disagree
476	Older adults (>25 years)	Male	Islam	Single	Master's degree or higher	Unemployed	Joint	>30,000 BDT	Urban	Opposing party	Yes	No	No	Yes	No	Good	Moderate	Yes	Yes	Medium	Medium	Yes	Yes	No	Yes	Yes	No	No	No	No	No	Agree	Agree	Undecided	Undecided	Agree	Undecided	Agree	Disagree	Undecided	Undecided	Undecided	Agree	Undecided	Undecided	Undecided	Disagree	Undecided	Undecided
477	Older adults (>25 years)	Male	Hindu	Married	Master's degree or higher	Unemployed	Nuclear	20,000-30,000 BDT	Urban	Neutral	Yes	Yes	Yes	Yes	Yes	Very poor	Moderate	Yes	Yes	Low	Low	Yes	Yes	Yes	Yes	Yes	Yes	Yes	No	No	Yes	Agree	Undecided	Agree	Undecided	Undecided	Agree	Undecided	Agree	Agree	Undecided	Undecided	Agree	Undecided	Agree	Undecided	Agree	Undecided	Agree
478	Older adults (>25 years)	Male	Islam	Single	Master's degree or higher	Unemployed	Joint	>20,000 BDT	Urban	Neutral	Yes	No	No	No	No	Good	Good	No	Yes	Low	Low	Yes	No	No	No	No	No	No	No	No	No	Agree	Agree	Agree	Agree	Agree	Agree	Agree	Agree	Agree	Agree	Agree	Agree	Agree	Agree	Agree	Agree	Agree	Agree
479	Older adults (>25 years)	Male	Islam	Single	Master's degree or higher	Unemployed	Nuclear	>20,000 BDT	Urban	Neutral	Yes	No	No	No	No	Very good	Moderate	Not sure	No	Medium	Low	Yes	Yes	Yes	Yes	No	No	Yes	No	No	No	Agree	Undecided	Agree	Agree	Undecided	Agree	Agree	Agree	Agree	Agree	Undecided	Agree	Agree	Undecided	Undecided	Undecided	Agree	Agree
480	Older adults (>25 years)	Male	Islam	Married	Master's degree or higher	Unemployed	Joint	20,000-30,000 BDT	Rural	Opposing party	No	Yes	Yes	Yes	Yes	Poor	Moderate	Not sure	Not sure	Medium	Medium	Yes	Yes	Yes	Yes	Yes	No	Yes	No	No	No	Agree	Agree	Undecided	Agree	Undecided	Agree	Undecided	Agree	Agree	Undecided	Undecided	Agree	Agree	Undecided	Agree	Undecided	Agree	Undecided
481	Older adults (>25 years)	Male	Islam	Single	Bachelor's degree	Unemployed	Nuclear	>20,000 BDT	Urban	Ruling party	No	Yes	No	Yes	No	Very poor	Very poor	Yes	No	High	Medium	Yes	No	No	No	No	No	No	No	No	Yes	Agree	Undecided	Disagree	Undecided	Agree	Undecided	Disagree	Undecided	Undecided	Undecided	Disagree	Undecided	Disagree	Undecided	Undecided	Undecided	Undecided	Undecided
482	Young adults (18-25 years)	Female	Buddha & Christian	Married	Higher secondary school or less	Employee	Joint	20,000-30,000 BDT	Rural	Ruling party	No	No	Yes	No	No	Moderate	Moderate	Not sure	Not sure	Medium	High	No	Yes	No	No	No	No	No	No	No	Yes	Undecided	Undecided	Undecided	Undecided	Undecided	Undecided	Undecided	Undecided	Undecided	Undecided	Undecided	Undecided	Undecided	Undecided	Undecided	Undecided	Undecided	Undecided
483	Young adults (18-25 years)	Male	Islam	Single	Bachelor's degree	Employee	Joint	20,000-30,000 BDT	Urban	Ruling party	Yes	No	No	Yes	No	Good	Good	No	No	Medium	Medium	Yes	Yes	Yes	Yes	No	Yes	No	No	No	No	Undecided	Agree	Undecided	Undecided	Undecided	Undecided	Undecided	Undecided	Undecided	Undecided	Undecided	Undecided	Undecided	Undecided	Undecided	Undecided	Undecided	Undecided
484	Young adults (18-25 years)	Male	Islam	Single	Master's degree or higher	Employee	Nuclear	>30,000 BDT	Urban	Neutral	Yes	No	No	No	No	Good	Moderate	Not sure	Not sure	Medium	Medium	Yes	Yes	Yes	Yes	No	Yes	No	No	Yes	No	Undecided	Undecided	Undecided	Undecided	Undecided	Undecided	Undecided	Undecided	Undecided	Undecided	Undecided	Undecided	Undecided	Undecided	Undecided	Undecided	Undecided	Undecided
485	Young adults (18-25 years)	Female	Hindu	Single	Bachelor's degree	Employee	Nuclear	20,000-30,000 BDT	Urban	Ruling party	Yes	No	No	Yes	No	Good	Good	No	No	High	Medium	Yes	Yes	No	No	No	Yes	No	No	No	No	Agree	Undecided	Agree	Disagree	Undecided	Undecided	Agree	Undecided	Agree	Agree	Agree	Undecided	Undecided	Undecided	Disagree	Undecided	Undecided	Agree
486	Young adults (18-25 years)	Male	Islam	Single	Bachelor's degree	Employee	Joint	>30,000 BDT	Rural	Neutral	Yes	No	Yes	Yes	Yes	Moderate	Moderate	No	No	Medium	Medium	Yes	Yes	Yes	Yes	Yes	Yes	Yes	Yes	Yes	Yes	Agree	Undecided	Agree	Agree	Agree	Undecided	Undecided	Agree	Agree	Agree	Agree	Agree	Agree	Agree	Agree	Undecided	Undecided	Agree
487	Young adults (18-25 years)	Female	Islam	Single	Bachelor's degree	Employee	Nuclear	>30,000 BDT	Urban	Neutral	Yes	No	No	Yes	Yes	Good	Good	No	Yes	Medium	High	Yes	No	Yes	Yes	No	Yes	No	Yes	No	No	Agree	Undecided	Agree	Undecided	Disagree	Undecided	Undecided	Undecided	Agree	Agree	Agree	Agree	Undecided	Undecided	Agree	Undecided	Agree	Undecided
488	Older adults (>25 years)	Male	Islam	Married	Master's degree or higher	Employee	Nuclear	20,000-30,000 BDT	Urban	Neutral	No	Yes	No	No	No	Moderate	Moderate	Not sure	Not sure	Medium	Medium	Yes	No	Yes	No	No	No	No	No	No	No	Agree	Undecided	Undecided	Agree	Undecided	Undecided	Undecided	Undecided	Agree	Agree	Agree	Agree	Agree	Undecided	Agree	Agree	Disagree	Disagree
489	Older adults (>25 years)	Male	Islam	Single	Master's degree or higher	Employee	Joint	>30,000 BDT	Urban	Neutral	Yes	No	No	No	Yes	Good	Good	Yes	Yes	Medium	Low	Yes	Yes	Yes	Yes	Yes	Yes	No	Yes	No	No	Agree	Undecided	Agree	Undecided	Undecided	Undecided	Undecided	Undecided	Agree	Agree	Agree	Agree	Undecided	Undecided	Undecided	Undecided	Undecided	Undecided
490	Older adults (>25 years)	Female	Islam	Married	Higher secondary school or less	Employee	Nuclear	>20,000 BDT	Rural	Opposing party	No	No	No	No	Yes	Moderate	Moderate	Not sure	Not sure	High	High	Yes	No	No	No	No	No	No	No	No	No	Agree	Undecided	Agree	Undecided	Agree	Undecided	Agree	Agree	Agree	Undecided	Agree	Agree	Undecided	Agree	Undecided	Agree	Agree	Agree
491	Older adults (>25 years)	Female	Hindu	Separated/Divorced/Widowed	Master's degree or higher	Employee	Nuclear	>30,000 BDT	Urban	Ruling party	Yes	No	No	Yes	No	Moderate	Very good	Not sure	Not sure	Medium	High	No	No	No	No	No	Yes	No	No	No	Yes	Agree	Undecided	Undecided	Undecided	Undecided	Agree	Undecided	Agree	Agree	Undecided	Agree	Agree	Agree	Agree	Agree	Undecided	Agree	Undecided
492	Older adults (>25 years)	Female	Islam	Separated/Divorced/Widowed	Master's degree or higher	Employee	Nuclear	>30,000 BDT	Urban	Neutral	Yes	No	No	No	No	Good	Good	Not sure	Yes	Medium	Medium	Yes	Yes	Yes	No	Yes	Yes	No	Yes	No	Yes	Disagree	Undecided	Agree	Agree	Undecided	Disagree	Disagree	Agree	Disagree	Disagree	Disagree	Disagree	Disagree	Disagree	Agree	Undecided	Undecided	Disagree
[truncated: 13 more columns]
